# Supplementary material for: RNA demethylase ALKBH5 promotes tumorigenesis of t (8;21) acute myeloid leukemia via ITPA m6A modification
Source: Biomark Res. 2023 Mar 10;11:30. doi: 10.1186/s40364-023-00464-x (PMC10007764; doi:10.1186/s40364-023-00464-x)
Supplement: Supplementary file 4 — Additional file 4: Table S1. Patient characteristics. Table S2. The information of primers. Table S3. The results of GO analyses. Table S4. The results of KEGG analysis. Table S5. The results of global signal transduction network analysis. Table S6. The univariate and multivariate analysis of AML clinical factors and ALKBH5 expression. Table S7. The univariate and multivariate analysis of AML clinical factors and ITPA expression. [file 40364_2023_464_MOESM4_ESM.xlsx]

## Sheet: Table S1
Table S1. Patient characteristics
Patient number	Age	Gender	Cytogenetic abnormalities
1	51	Male	t(8;21)
2	49	Female	t(8;21)
3	25	Male	t(8;21)
4	55	Female	t(8;21)
5	46	Female	t(8;21)
6	34	Female	t(8;21)
7	58	Female	t(8;21)
8	58	Male	t(8;21)
9	44	Male	t(8;21)
10	56	Male	t(8;21)
11	32	Female	t(8;21)
12	42	Male	t(8;21)

## Sheet: Table S2
Table S2. The information of primers
Gene names	Forward Primer	Reverse Primer
ALKBH5	5'-CGGCGAAGGCTACACTTACG-3'	5'-CCACCAGCTTTTGGATCACCA-3'
ITPA	5'-GGAGCCGGATGAGATTTCCAT-3'	5'-ATAGGCTGACTTGTCCTCGAA-3'
TCF15	5'-AGGTGATCCCATCTCTGATGCT-3'	5'-CCTTCAGGCAGGTAGTTTTTCTG-3'

## Sheet: Table S3
Table S3. The results of GO analyses
ONTOLOGY	ID	Description	GeneRatio	BgRatio	pvalue	p.adjust	qvalue	geneID	Count
BP	GO:0046394	carboxylic acid biosynthetic process	88/2028	462/18670	9.60738e-08	0.000327648	0.000271015	ABCD1/ASL/SLC4A1/STAR/APP/IL1B/ALDH1A3/ANXA1/CYP1A2/CYP27A1/PTGS2/ALDH18A1/ACADVL/TBXAS1/KYAT1/TP53/ABAT/ELOVL6/SEC13/ALOX15/OGDH/LDHA/PFKM/NCOR1/SEPHS1/ENO1/ACSS1/NUP54/NUP35/FPGS/GGT1/ELOVL7/ELOVL5/STARD4/PFKFB3/PFKFB4/GLUD1/SIRT6/JMJD8/INSIG1/ERLIN1/ZBTB20/MECR/MTHFD1L/RIMKLB/CBSL/PRKAA1/GAPDH/GATM/ASNS/CEACAM1/CDO1/CRABP2/CSPG4/HK3/P2RX7/KYNU/FADS2/CD74/ABCD2/ALDOC/CBFA2T3/GPT/CSPG5/CYP46A1/M…	88
BP	GO:0016053	organic acid biosynthetic process	88/2028	463/18670	1.06258e-07	0.000327648	0.000271015	ABCD1/ASL/SLC4A1/STAR/APP/IL1B/ALDH1A3/ANXA1/CYP1A2/CYP27A1/PTGS2/ALDH18A1/ACADVL/TBXAS1/KYAT1/TP53/ABAT/ELOVL6/SEC13/ALOX15/OGDH/LDHA/PFKM/NCOR1/SEPHS1/ENO1/ACSS1/NUP54/NUP35/FPGS/GGT1/ELOVL7/ELOVL5/STARD4/PFKFB3/PFKFB4/GLUD1/SIRT6/JMJD8/INSIG1/ERLIN1/ZBTB20/MECR/MTHFD1L/RIMKLB/CBSL/PRKAA1/GAPDH/GATM/ASNS/CEACAM1/CDO1/CRABP2/CSPG4/HK3/P2RX7/KYNU/FADS2/CD74/ABCD2/ALDOC/CBFA2T3/GPT/CSPG5/CYP46A1/M…	88
BP	GO:0051188	cofactor biosynthetic process	67/2028	326/18670	1.86461e-07	0.000383303	0.00031705	SLC4A1/APP/CYP1A2/PTGS2/RNLS/PPCS/NADK2/COQ10A/TP53/DCAKD/ELOVL6/SEC13/NFE2L2/OGDH/LDHA/PFKM/NCOR1/ENO1/ACSS1/DUOXA1/NUP54/NUP35/FPGS/GGT1/IDH2/ELOVL7/ELOVL5/ALAS1/PFKFB3/PFKFB4/SIRT6/SLC25A39/PDSS1/JMJD8/SLC25A16/MMACHC/HTD2/ZBTB20/MTHFD1L/IREB2/PRKAA1/GAPDH/ACSL1/GCLM/HK3/P2RX7/PDXK/KYNU/ACSL4/ALDOC/CBFA2T3/NUP62/SLC7A11/ACSL6/ELOVL2/TIGAR/PSAT1/ELOVL4/PANK2/FLAD1/NUDT12/MMAB/COX15/PANK1/ELOVL3…	67
BP	GO:0006732	coenzyme metabolic process	78/2028	403/18670	2.6109e-07	0.000402536	0.000332959	ABCD1/SLC4A1/G6PD/GPD2/APP/PTGS2/RNLS/ALDH1L2/PPCS/DBI/NADK2/COQ10A/TP53/PCCA/DCAKD/ELOVL6/SEC13/RPEL1/OGDH/LDHA/HMGCL/PFKM/NCOR1/GSTO2/ENO1/CBR3/HLCS/NUDT7/ACSS1/RPE/NUP54/IDH1/AADAT/AMD1/NUP35/FPGS/IDH2/ELOVL7/ELOVL5/PFKFB3/PFKFB4/SIRT6/PDSS1/JMJD8/SLC25A16/HTD2/ZBTB20/MTHFD1L/PRKAA1/GAPDH/ACSL1/HK3/NT5E/P2RX7/PGD/PDXK/KYNU/ACSL4/ALDOC/CBFA2T3/SLC2A3/NUP62/ACSL6/AHCYL2/PIPOX/ELOVL2/TIGAR/RBKS/E…	78
BP	GO:2001236	regulation of extrinsic apoptotic signaling pathway	39/2028	155/18670	3.75836e-07	0.000463556	0.000383432	AR/PTEN/IL1B/HGF/NOS3/BCL2/SGK3/ITGA6/SP100/PPP2R1B/TNFSF10/TRAF1/BCL2L1/ZMYND11/RELA/SKIL/PTPRC/DEPTOR/CTNNA1/RBCK1/FGFR1/GATA1/GCLM/HMOX1/INHBA/TNFRSF10A/HSPA1A/HSPA1B/SRC/SRPX/BRCA1/PMAIP1/ITM2C/HYAL2/MADD/CTTN/UNC5B/RNF34/TERT	39
BP	GO:0097191	extrinsic apoptotic signaling pathway	50/2028	224/18670	5.15908e-07	0.000485418	0.000401515	AR/PTEN/IL1B/HGF/NOS3/BCL2/SGK3/TNFRSF1B/ITGA6/SP100/CASP8AP2/PPP2R1B/TNFSF10/TRAF1/BCL2L1/ZMYND11/BCL2L11/RELA/SKIL/PDPK1/PTPRC/BLOC1S2/DEPTOR/DAPK1/CTNNA1/BAX/RBCK1/FGFR1/ERBB3/GATA1/GCLM/HMOX1/INHBA/P2RX7/SORT1/TNFRSF10A/BCL2L2/HSPA1A/HSPA1B/SRC/SRPX/BRCA1/PMAIP1/ITM2C/HYAL2/MADD/CTTN/UNC5B/RNF34/TERT	50
BP	GO:0044282	small molecule catabolic process	83/2028	445/18670	5.50986e-07	0.000485418	0.000401515	ABCD1/HPRT1/LEP/PTEN/GPD2/NOS3/NOS2/CYP27A1/PCK2/ENTPD8/ACADVL/ALDH1L2/SCARB1/ENTPD1/KYAT1/TP53/ABAT/PCCA/GK/RPEL1/IMPA1/AMT/OGDH/HMGCL/NT5C3A/PFKM/ENO1/CD44/CBR3/NUDT7/GALT/ACBD5/RPE/AADAT/GALK2/APOE/GLUD1/ENTPD6/MECR/ENOSF1/IVD/GAPDH/ECH1/CDO1/ECI1/HK3/LRP5/NT5E/PGD/RENBP/UPP1/SCARF1/KYNU/FUT7/ABCD2/ALDOC/GPT/LIPE/PHYH/CYP46A1/SARDH/GLUD2/PADI4/TKFC/AMDHD2/PIPOX/PECR/TIGAR/APOBEC3G/RBKS/AGXT2/H…	83
BP	GO:0072522	purine-containing compound biosynthetic process	63/2028	313/18670	9.14701e-07	0.000540099	0.000446744	HPRT1/SLC4A1/APP/NOS3/NOS2/NPR1/PPCS/ADCY7/ADCY9/TP53/DCAKD/ELOVL6/SEC13/AK9/OGDH/LDHA/PFKM/NCOR1/ENO1/ADK/ACSS1/NUP54/PRTFDC1/SLC35B2/STOML2/AMD1/NUP35/ELOVL7/ELOVL5/NME6/PFKFB3/PFKFB4/SIRT6/JMJD8/HTD2/ZBTB20/MTHFD1L/PRPSAP2/PRKAA1/GAPDH/ACSL1/HK3/NME3/NT5E/P2RX7/PRPS1/ACSL4/PAPSS2/ALDOC/CBFA2T3/NPPA/NUP62/ACSL6/ELOVL2/TIGAR/ADCY1/ELOVL4/PANK2/PANK1/ELOVL3/GART/BPGM/AK4	63
BP	GO:0046390	ribose phosphate biosynthetic process	61/2028	300/18670	9.50092e-07	0.000540099	0.000446744	HPRT1/SLC4A1/G6PD/APP/NPR1/PPCS/ADCY7/ADCY9/TP53/DCAKD/ELOVL6/SEC13/AK9/OGDH/LDHA/PFKM/NCOR1/ENO1/ADK/ACSS1/NUP54/SLC35B2/STOML2/NUP35/ELOVL7/ELOVL5/UPRT/NME6/PFKFB3/PFKFB4/SIRT6/JMJD8/HTD2/ZBTB20/PRPSAP2/PRKAA1/GAPDH/ACSL1/HK3/NME3/P2RX7/PRPS1/UPP1/ACSL4/PAPSS2/ALDOC/CBFA2T3/NPPA/NUP62/ACSL6/ELOVL2/CTPS2/TIGAR/ADCY1/ELOVL4/PANK2/PANK1/ELOVL3/GART/BPGM/AK4	61
BP	GO:0031589	cell-substrate adhesion	69/2028	354/18670	9.6868e-07	0.000540099	0.000446744	ITGB3/ITGB4/JAG1/PTEN/PECAM1/BCL2/GAS6/RREB1/ITGA11/DNM2/PKD1/ITGA6/HPSE/FLNA/ITGAL/CASK/ALOX15/LIMS2/DISC1/DAG1/EPB41L5/LIMS1/ANGPT1/CD44/BCL2L11/PARVB/CDK6/PDPK1/MDK/ILK/VEGFA/SRF/CCL28/ARHGEF7/MKLN1/BCAS3/BCL6/ID1/TACSTD2/PLAU/RAC2/EPHB3/MMP14/EPHA1/EPHA3/SRC/LAMA5/CD96/TYRO3/MERTK/AGR2/FBLN1/CSPG5/HOXA7/MMRN1/FZD4/TMEM8B/BCR/AXL/MMRN2/SRCIN1/EMILIN2/ANTXR1/EMID1/CTTN/NTN5/PPARD/ADAMTS9/MICALL2	69
BP	GO:0046677	response to antibiotic	65/2028	327/18670	9.77164e-07	0.000540099	0.000446744	LEP/CIITA/PTEN/STAR/G6PD/HGF/BCL2/ANXA1/CSF3/DRD4/NQO1/HNRNPD/SDC1/RGS19/PSAP/TBXA2R/ADCY7/TP53/ABAT/GRIN2A/NFE2L2/LDHA/BCL2L1/APTX/PDE8A/RELA/ECT2/STK25/SPARC/TXNIP/DNMT3A/SRD5A1/GSN/UBE3A/EHMT1/PRKCD/PRKAA1/CDO1/EGR1/HMOX1/ID1/ID3/RGS2/STK24/IL18RAP/RHOB/BNIP3/KCNMB1/AIFM1/EPS8/SRC/FOSL1/CCR4/GRIN1/GLRX2/KLF2/STK26/ADCY1/AXL/USP46/AACS/HYAL2/APEX1/HYAL1/LRRK2	65
BP	GO:0030100	regulation of endocytosis	58/2028	281/18670	1.05095e-06	0.000540099	0.000446744	C3/ITGB3/PTEN/IL1B/DRD4/GAS6/DNM2/NUMB/RAP1A/SMAP1/SCARB1/DYSF/ALOX15/ANO6/CD22/ANGPT1/SYT7/CD300A/PTPRC/ARFGAP1/ATG5/VEGFA/RABGEF1/APOE/TNK2/STAP1/MKLN1/ABR/CALM3/SCYL2/ITSN1/MYO18A/DGKQ/TBC1D5/SGIP1/AHI1/IL15RA/TF/PRTN3/PTX3/TUB/EFNB2/EPHA3/F2RL1/HIP1/SRC/DLL1/MERTK/MAGI2/PACSIN3/PIP4P2/BCR/AXL/USP46/ATAD1/STX1B/SNX33/LRRK2	58
BP	GO:0072330	monocarboxylic acid biosynthetic process	67/2028	343/18670	1.27966e-06	0.000607053	0.000502126	ABCD1/SLC4A1/STAR/APP/IL1B/ALDH1A3/ANXA1/CYP1A2/CYP27A1/PTGS2/ACADVL/TBXAS1/TP53/ABAT/ELOVL6/SEC13/ALOX15/OGDH/LDHA/PFKM/NCOR1/ENO1/ACSS1/NUP54/NUP35/ELOVL7/ELOVL5/STARD4/PFKFB3/PFKFB4/SIRT6/JMJD8/INSIG1/ERLIN1/ZBTB20/MECR/PRKAA1/GAPDH/ASNS/CEACAM1/CRABP2/CSPG4/HK3/P2RX7/FADS2/CD74/ABCD2/ALDOC/CBFA2T3/CSPG5/CYP46A1/MGLL/BRCA1/NUP62/HPGDS/ELOVL2/PECR/TIGAR/TRIB3/SRR/ELOVL4/CHST14/ABHD3/ACOT11/ELOV…	67
BP	GO:0031667	response to nutrient levels	89/2028	499/18670	1.57838e-06	0.000695277	0.000575101	ADRB2/LEP/MPO/PTEN/STAR/G6PD/IL1B/BCL2/GAS6/NQO1/PTGS2/SREBF1/PCK2/TBXA2R/MAP1LC3B2/HIGD1A/ADM/TP53/NFE2L2/LDHA/HMGCL/RIPOR1/DDIT3/LDLR/SESN1/SH3GLB1/HLCS/RELA/BBS4/P2RX2/ATG5/SRF/CCL28/APOE/SPARC/EIF2A/WIPI1/DNMT3A/SIRT6/MBD1/SRD5A1/DGKQ/TBC1D5/ATG7/SGIP1/NUCB2/GSN/BCAS3/PRKAA1/HCRT/ASNS/ACSL1/GCLM/HMOX1/LAMP2/NTRK1/P2RX1/P2RX7/P2RY1/P2RY11/RALB/UPP1/VGF/WNT9B/STK24/TRIM24/KYNU/WNT2B/AIFM1/ACSL4…	89
BP	GO:0009108	coenzyme biosynthetic process	54/2028	261/18670	2.26471e-06	0.000877779	0.000726057	SLC4A1/APP/PTGS2/RNLS/PPCS/NADK2/COQ10A/TP53/DCAKD/ELOVL6/SEC13/OGDH/LDHA/PFKM/NCOR1/ENO1/ACSS1/NUP54/NUP35/FPGS/IDH2/ELOVL7/ELOVL5/PFKFB3/PFKFB4/SIRT6/PDSS1/JMJD8/SLC25A16/HTD2/ZBTB20/MTHFD1L/PRKAA1/GAPDH/ACSL1/HK3/P2RX7/PDXK/KYNU/ACSL4/ALDOC/CBFA2T3/NUP62/ACSL6/ELOVL2/TIGAR/ELOVL4/PANK2/FLAD1/NUDT12/PANK1/ELOVL3/GART/BPGM	54
BP	GO:0031346	positive regulation of cell projection organization	72/2028	383/18670	2.27736e-06	0.000877779	0.000726057	HGF/RREB1/DNM2/RAP1A/VLDLR/RUFY3/DYNLL1/PALM/ITGA6/DHX36/SERPINI1/C15orf62/NFE2L2/PLXNB3/DISC1/ARMCX5-GPRASP2/WASF2/DEF8/NDRG4/PLK5/SKIL/BBS4/CREB3L2/MDK/STK25/ILK/VEGFA/SRF/APOE/FRMD7/CPNE5/CARMIL2/ARHGEF7/CCP110/TGFB3/ITSN1/ITSN2/BCAS3/FGFR1/APC/GDI1/CDH4/CRABP2/ITPKA/LTK/NTRK1/P2RX7/SERPINF1/PLXNB1/PTK7/RAC2/RGS2/CAMK1/SCARF1/DBN1/EPS8/EPHA3/F2RL1/SRC/VAMP7/FZD4/MAGI2/ARAP1/ATP8A2/PLXNA3/KCTD1…	72
BP	GO:0061458	reproductive system development	79/2028	434/18670	2.72635e-06	0.000900182	0.000744588	AR/CDKN1C/LEP/PTEN/STAR/NOS3/BCL2/ANXA1/PTGS2/SDC1/PKD1/SPINT1/LFNG/PSAP/FRS2/REC8/FLNA/ADM/LEF1/VASH2/SERPINE2/YBX3/TNFSF10/BCL2L1/STRA6/BCL2L11/EOMES/UBB/IDH1/VEGFA/CTNNA1/BAX/MDFI/SRD5A1/SF1/UBE3A/FOXC1/COL9A3/FGF9/GATA1/INHBA/LIF/MSH4/NTRK1/SERPINF1/PTX3/RXRA/VGF/WNT9B/SGPL1/BCL2L2/CITED1/WNT2B/MMP14/GDF9/GJB5/SRC/FOSL1/HES1/IRX5/TYRO3/MERTK/ZFPM2/FZD4/LHX3/RBPJ/HOXA10/PLEKHA5/AMHR2/AXL/WT1/P…	79
BP	GO:0060541	respiratory system development	44/2028	198/18670	2.75602e-06	0.000900182	0.000744588	NOS3/ALDH1A3/CYP1A2/FGFRL1/SREBF1/PKD1/LEF1/ADAMTSL2/DHCR7/DAG1/STRA6/SPRY1/HYDIN/VEGFA/SRF/SPARC/TBX4/TGFB3/FGFR1/FGF9/ID1/LIF/LOX/PTK7/WNT2B/WNT11/MMP14/HES1/LAMA5/SEC24B/AGR2/ZFPM2/CELSR1/SLC7A11/LHX3/RBPJ/KLF2/CCDC40/HEG1/HHIP/WT1/PDGFA/RDH10/KCNAB1	44
BP	GO:2001233	regulation of apoptotic signaling pathway	75/2028	406/18670	2.77338e-06	0.000900182	0.000744588	AR/PTEN/IL1B/HGF/NOS3/BCL2/PTGS2/SGK3/ITGA6/SP100/NANOS3/HIGD1A/TP53/BCAP31/NFE2L2/YBX3/PPP2R1B/TNFSF10/TRAF1/BCL2L1/DDIT3/ENO1/ZMYND11/CD44/BCL2L11/RELA/SKIL/PTPRC/MAZ/UBB/DEPTOR/CTNNA1/BAX/CHCHD10/RBCK1/ANKRD2/GSN/FGFR1/PRKCD/GATA1/GCLM/HMOX1/INHBA/PSMD10/HRK/TNFRSF10A/BCL2L2/BNIP3/PTTG1IP/CD74/MMP9/HSPA1A/HSPA1B/SRC/TP53BP2/SRPX/HYOU1/BRCA1/HERPUD1/ZNF385A/PAM16/SELENOS/MFF/PMAIP1/ITM2C/HYAL2/…	75
BP	GO:0046660	female sex differentiation	30/2028	115/18670	3.64528e-06	0.00101826	0.000842257	LEP/NOS3/BCL2/LFNG/BCL2L1/STRA6/UBB/IDH1/VEGFA/CTNNA1/BAX/SRD5A1/UBE3A/FOXC1/COL9A3/INHBA/MSH4/PTX3/VGF/SGPL1/MMP14/GDF9/SRC/TYRO3/MERTK/ZFPM2/FZD4/AMHR2/AXL/WT1	30
BP	GO:0034404	nucleobase-containing small molecule biosynthetic process	48/2028	226/18670	3.81691e-06	0.00101826	0.000842257	ABCD1/HPRT1/SLC4A1/APP/TP53/SEC13/OGDH/LDHA/PFKM/NCOR1/ENO1/ADK/PDE8A/NUDT7/MBD4/NUP54/PRTFDC1/AMD1/NUP35/NUDT4/UPRT/NME6/PFKFB3/PFKFB4/SIRT6/JMJD8/ITPA/PDE4C/ZBTB20/PDE8B/NT5C2/PRKAA1/GAPDH/HK3/NME3/NT5E/P2RX7/PDE2A/UPP1/ALDOC/CBFA2T3/NUP62/PDE7B/CTPS2/TIGAR/NUDT12/NUDT1/BPGM	48
BP	GO:0048608	reproductive structure development	78/2028	431/18670	3.93937e-06	0.00101826	0.000842257	AR/CDKN1C/LEP/PTEN/STAR/NOS3/BCL2/ANXA1/PTGS2/SDC1/PKD1/SPINT1/LFNG/PSAP/FRS2/REC8/FLNA/ADM/LEF1/VASH2/SERPINE2/YBX3/TNFSF10/BCL2L1/STRA6/BCL2L11/EOMES/UBB/IDH1/VEGFA/CTNNA1/BAX/MDFI/SRD5A1/SF1/UBE3A/FOXC1/COL9A3/FGF9/GATA1/INHBA/LIF/MSH4/NTRK1/SERPINF1/PTX3/RXRA/VGF/WNT9B/SGPL1/BCL2L2/CITED1/WNT2B/MMP14/GDF9/GJB5/SRC/FOSL1/HES1/IRX5/TYRO3/MERTK/ZFPM2/FZD4/LHX3/RBPJ/HOXA10/AMHR2/AXL/WT1/PATZ1/PLC…	78
BP	GO:0009166	nucleotide catabolic process	41/2028	182/18670	4.15054e-06	0.00101826	0.000842257	ABCD1/HPRT1/SLC4A1/APP/TP53/SEC13/OGDH/LDHA/PFKM/NCOR1/ENO1/PDE8A/NUDT7/MBD4/NUP54/NUP35/NUDT4/PFKFB3/PFKFB4/SIRT6/JMJD8/ITPA/PDE4C/ZBTB20/PDE8B/NT5C2/PRKAA1/GAPDH/HK3/NT5E/P2RX7/PDE2A/UPP1/ALDOC/CBFA2T3/NUP62/PDE7B/TIGAR/NUDT12/NUDT1/BPGM	41
BP	GO:0009260	ribonucleotide biosynthetic process	58/2028	293/18670	4.21027e-06	0.00101826	0.000842257	HPRT1/SLC4A1/APP/NPR1/PPCS/ADCY7/ADCY9/TP53/DCAKD/ELOVL6/SEC13/AK9/OGDH/LDHA/PFKM/NCOR1/ENO1/ADK/ACSS1/NUP54/SLC35B2/STOML2/NUP35/ELOVL7/ELOVL5/UPRT/NME6/PFKFB3/PFKFB4/SIRT6/JMJD8/HTD2/ZBTB20/PRKAA1/GAPDH/ACSL1/HK3/NME3/P2RX7/UPP1/ACSL4/PAPSS2/ALDOC/CBFA2T3/NPPA/NUP62/ACSL6/ELOVL2/CTPS2/TIGAR/ADCY1/ELOVL4/PANK2/PANK1/ELOVL3/GART/BPGM/AK4	58
BP	GO:0006164	purine nucleotide biosynthetic process	59/2028	300/18670	4.32372e-06	0.00101826	0.000842257	HPRT1/SLC4A1/APP/NOS3/NOS2/NPR1/PPCS/ADCY7/ADCY9/TP53/DCAKD/ELOVL6/SEC13/AK9/OGDH/LDHA/PFKM/NCOR1/ENO1/ADK/ACSS1/NUP54/SLC35B2/STOML2/NUP35/ELOVL7/ELOVL5/NME6/PFKFB3/PFKFB4/SIRT6/JMJD8/HTD2/ZBTB20/PRPSAP2/PRKAA1/GAPDH/ACSL1/HK3/NME3/P2RX7/PRPS1/ACSL4/PAPSS2/ALDOC/CBFA2T3/NPPA/NUP62/ACSL6/ELOVL2/TIGAR/ADCY1/ELOVL4/PANK2/PANK1/ELOVL3/GART/BPGM/AK4	59
BP	GO:0007599	hemostasis	65/2028	341/18670	4.3267e-06	0.00101826	0.000842257	ITGB3/PROS1/SLC4A1/GP1BB/F12/NOS3/GAS6/TBXA2R/ENTPD1/HPSE/FLNA/ABAT/SERPINA1/SERPINE2/ANO6/NFE2L2/AVPR2/ANXA5/MAFF/PRKAR1B/FLI1/PDPK1/PRKAR1A/ILK/P2RX2/PIK3CG/MICAL1/CLIC1/SH2B3/SRF/APOE/DGKQ/HPS4/DGKB/PRKCD/CEACAM1/GATA1/ITPR3/P2RX1/P2RX7/P2RY1/PLAU/PRTN3/FZD6/PAPSS2/F2RL1/SRC/MYL9/VAV3/PRKCH/TYRO3/MERTK/FBLN1/MMRN1/ZFPM2/PIK3R5/SLC7A11/ZNF385A/F8/AXL/PDGFA/ZFPM1/PRCP/DOCK8/PRKCB	65
BP	GO:1901293	nucleoside phosphate biosynthetic process	72/2028	390/18670	4.45809e-06	0.00101826	0.000842257	HPRT1/SLC4A1/APP/NOS3/NOS2/NPR1/PTGS2/RNLS/ENTPD8/PPCS/NADK2/ADCY7/ADCY9/TP53/DCAKD/ELOVL6/SEC13/AK9/OGDH/LDHA/PFKM/NCOR1/ENO1/ADK/ACSS1/NUP54/SLC35B2/STOML2/NUP35/IDH2/ELOVL7/ELOVL5/UPRT/NME6/PFKFB3/PFKFB4/SIRT6/TAMM41/JMJD8/HTD2/ZBTB20/DCTD/PRPSAP2/PRKAA1/GAPDH/ACSL1/HK3/NME3/P2RX7/PRPS1/UPP1/KYNU/ACSL4/PAPSS2/ALDOC/CBFA2T3/NPPA/NUP62/ACSL6/ELOVL2/CTPS2/TIGAR/ADCY1/ELOVL4/PANK2/FLAD1/NUDT12/PAN…	72
BP	GO:0046683	response to organophosphorus	33/2028	134/18670	4.76488e-06	0.00104946	0.000868068	KCNQ1/PTEN/STAR/APP/IL1B/PTGS2/SREBF1/SDC1/RAP1A/LDHA/HCN2/RELA/RAP1B/P2RY6/P2RX2/PIK3CG/SPARC/CRLS1/SRD5A1/DGKQ/CDO1/P2RX1/P2RX7/P2RY1/P2RY11/PDE2A/VGF/CITED1/FOSL1/TRPM4/AQP9/WT1/APEX1	33
BP	GO:0006066	alcohol metabolic process	68/2028	364/18670	5.38205e-06	0.00114452	0.000946693	LEP/PTEN/PTH1R/STAR/G6PD/GPD2/APP/IL1B/ALDH1A3/CYP1A2/CYP27A1/SREBF1/VLDLR/PCK2/ACADVL/CUBN/SCARB1/INPP4B/GFI1/GK/ELOVL6/DYSF/FDPS/IMPA1/DHCR7/LDLR/ACSS1/P2RY6/PPIP5K2/PLCB2/FDFT1/NUDT4/APOE/HSD17B7/PLD4/DHRS3/INSIG1/ARV1/DGKQ/ERLIN1/PLCH1/LMF1/FGFR1/PRKAA1/ITPKA/P2RY1/RXRA/SCARF1/CLCN2/SREBF2/MINPP1/ABCG1/LIPE/ABCA1/CYP46A1/MYOF/NAAA/TKFC/PLCE1/ISYNA1/PECR/OSBPL5/CACNA1H/PLCD3/RDH10/PPARD/SULT1A…	68
BP	GO:0009165	nucleotide biosynthetic process	71/2028	386/18670	5.91537e-06	0.001216	0.00100582	HPRT1/SLC4A1/APP/NOS3/NOS2/NPR1/PTGS2/RNLS/PPCS/NADK2/ADCY7/ADCY9/TP53/DCAKD/ELOVL6/SEC13/AK9/OGDH/LDHA/PFKM/NCOR1/ENO1/ADK/ACSS1/NUP54/SLC35B2/STOML2/NUP35/IDH2/ELOVL7/ELOVL5/UPRT/NME6/PFKFB3/PFKFB4/SIRT6/TAMM41/JMJD8/HTD2/ZBTB20/DCTD/PRPSAP2/PRKAA1/GAPDH/ACSL1/HK3/NME3/P2RX7/PRPS1/UPP1/KYNU/ACSL4/PAPSS2/ALDOC/CBFA2T3/NPPA/NUP62/ACSL6/ELOVL2/CTPS2/TIGAR/ADCY1/ELOVL4/PANK2/FLAD1/NUDT12/PANK1/ELOV…	71
BP	GO:0008406	gonad development	46/2028	217/18670	6.35236e-06	0.00126371	0.00104528	AR/LEP/STAR/NOS3/BCL2/SDC1/LFNG/REC8/FLNA/YBX3/TNFSF10/BCL2L1/BCL2L11/UBB/IDH1/VEGFA/CTNNA1/BAX/SRD5A1/SF1/UBE3A/FOXC1/COL9A3/FGF9/GATA1/INHBA/MSH4/NTRK1/PTX3/VGF/SGPL1/BCL2L2/WNT2B/MMP14/GDF9/SRC/IRX5/ZFPM2/FZD4/HOXA10/AMHR2/WT1/PATZ1/HOXA9/RDH10/NUDT1	46
BP	GO:0046890	regulation of lipid biosynthetic process	43/2028	198/18670	6.62783e-06	0.00127731	0.00105653	ABCD1/C3/LEP/STAR/IL1B/ANXA1/PTGS2/SREBF1/ACADVL/SCARB1/ADM/GFI1/ELOVL6/FDPS/DHCR7/LDLR/FAM3A/IDH1/FDFT1/ELOVL5/APOE/STARD4/SF1/INSIG1/DGKQ/ERLIN1/ZBTB20/PRKCD/PRKAA1/CEACAM1/EGR1/SMPD2/CD74/CLCN2/SREBF2/ABCG1/ABCD2/BRCA1/CTDNEP1/TRIB3/PDGFA/RDH10/SIK1	43
BP	GO:0014074	response to purine-containing compound	35/2028	149/18670	7.7525e-06	0.00140724	0.001164	KCNQ1/PTEN/STAR/APP/IL1B/GSTM2/PTGS2/SREBF1/SDC1/RAP1A/LDHA/HCN2/RELA/RAP1B/P2RY6/P2RX2/PIK3CG/SPARC/SRD5A1/DGKQ/PRKAA1/CDO1/P2RX1/P2RX7/P2RY1/P2RY11/PDE2A/VGF/CITED1/FOSL1/TRPM4/AQP9/AACS/WT1/APEX1	35
BP	GO:0032147	activation of protein kinase activity	63/2028	333/18670	7.75841e-06	0.00140724	0.001164	ADRB2/ITGB3/LEP/IL1B/HGF/DRD4/GAS6/PRLR/IRAK1/FRS2/IKBKG/ADCY7/ADCY9/CAB39/MLKL/PRKAR1B/STRADA/MLST8/ANGPT1/CD300A/UBE2V1/ECT2/PDPK1/PTPRC/STK25/PRKAR1A/CCL5/UBB/VEGFA/PPP2R3C/DYNAP/TGFB3/ATG13/TAOK3/DGKQ/NEK4/PRKCD/PRKAA1/DUSP9/ERN1/IRAK2/C5AR1/CSPG4/GADD45A/DUSP6/NTRK1/P2RX7/STK24/SOCS1/TNFRSF10A/S1PR2/CD74/WNT11/SRC/PAK4/NOD1/PLCE1/STK26/ADCY1/GPRC5C/DUSP19/MADD/LRRK2	63
BP	GO:0051402	neuron apoptotic process	49/2028	239/18670	8.50129e-06	0.00149793	0.00123902	STAR/G6PD/APP/BCL2/NQO1/NAE1/TFAP2A/TP53/LANCL1/ITGAM/ADARB1/PIGT/BCL2L1/DDIT3/ARMCX5-GPRASP2/ANGPT1/BCL2L11/PDPK1/MDK/AKT1S1/ILK/CLN3/NQO2/BAX/APOE/TGFB3/ITSN1/TRIM2/STAMBP/GAPDH/C5AR1/ERBB3/GCLM/HMOX1/NTRK1/BNIP3/CITED1/AIFM1/TYRO3/HYOU1/NES/GRIN1/CLCF1/TNFRSF21/USP53/AXL/UNC5B/NRBP2/TERT	49
BP	GO:0009152	purine ribonucleotide biosynthetic process	55/2028	280/18670	9.34816e-06	0.00160139	0.0013246	HPRT1/SLC4A1/APP/NPR1/PPCS/ADCY7/ADCY9/TP53/DCAKD/ELOVL6/SEC13/AK9/OGDH/LDHA/PFKM/NCOR1/ENO1/ADK/ACSS1/NUP54/SLC35B2/STOML2/NUP35/ELOVL7/ELOVL5/NME6/PFKFB3/PFKFB4/SIRT6/JMJD8/HTD2/ZBTB20/PRKAA1/GAPDH/ACSL1/HK3/NME3/P2RX7/ACSL4/PAPSS2/ALDOC/CBFA2T3/NPPA/NUP62/ACSL6/ELOVL2/TIGAR/ADCY1/ELOVL4/PANK2/PANK1/ELOVL3/GART/BPGM/AK4	55
BP	GO:1901292	nucleoside phosphate catabolic process	41/2028	188/18670	9.65607e-06	0.0016042	0.00132692	ABCD1/HPRT1/SLC4A1/APP/TP53/SEC13/OGDH/LDHA/PFKM/NCOR1/ENO1/PDE8A/NUDT7/MBD4/NUP54/NUP35/NUDT4/PFKFB3/PFKFB4/SIRT6/JMJD8/ITPA/PDE4C/ZBTB20/PDE8B/NT5C2/PRKAA1/GAPDH/HK3/NT5E/P2RX7/PDE2A/UPP1/ALDOC/CBFA2T3/NUP62/PDE7B/TIGAR/NUDT12/NUDT1/BPGM	41
BP	GO:0048871	multicellular organismal homeostasis	84/2028	485/18670	9.88483e-06	0.0016042	0.00132692	ADRB2/ITGB3/LEP/LYZ/PTH1R/TSHR/IL1B/NOS3/BCL2/NPR3/PRLR/PTGS2/SLC35D3/ACADVL/SPATA7/MYO5B/CUBN/ADCY7/ADCY9/ABAT/ELOVL6/AVPR2/PRKAR1B/ARNTL/ATP6AP1/DDIT3/DEF8/BBS4/IL4R/PRKAR1A/UBB/TFE3/IL18R1/VEGFA/BAX/SRF/IQCB1/SIRT6/CXADR/SGIP1/CCDC66/EHMT1/TF/APC/MDM1/PRKAA1/FOXC1/GATM/HCRT/EGR1/ACSL1/GATA1/ID1/P2RX7/PRDX1/RAC2/TUB/HOMER2/NAPSA/GPR3/SRC/DLL1/SMO/SNX10/SLC40A1/RBPJ/YBX2/PLAC8/HOXC10/TLR9/ADCY1/…	84
BP	GO:0050769	positive regulation of neurogenesis	82/2028	474/18670	1.31245e-05	0.00201858	0.00166968	PTEN/STAR/IL1B/HGF/BCL2/NUMB/RAP1A/VLDLR/SPINT1/RUFY3/PRMT5/TNFRSF1B/ITGA6/FLNA/DHX36/SERPINI1/SERPINE2/NFE2L2/PLXNB3/DISC1/DAG1/NRCAM/TGIF2/ARMCX5-GPRASP2/NDRG4/PLK5/RELA/SKIL/CREB3L2/ECT2/SOCS2/MDK/STK25/DUOXA1/ILK/VEGFA/RARB/SRF/APOE/CPNE5/ZEB1/ITSN1/ZNF488/ITSN2/TCF3/FGFR1/GDI1/BCL6/CDH4/CRABP2/ITPKA/LIF/LTK/NTRK1/SERPINF1/PLXNB1/PTK7/RGS2/CAMK1/SCARF1/DBN1/DLX2/EPHA3/NBL1/HES1/SMO/VAMP7/NEUR…	82
BP	GO:0034330	cell junction organization	56/2028	290/18670	1.31402e-05	0.00201858	0.00166968	ITGB4/PTEN/PECAM1/BCL2/NUMB/RAP1A/ITGA6/FLNA/DST/LIMS2/PARD3/EPB41L5/LIMS1/RAP1B/ECT2/PDPK1/ILK/VEGFA/CTNNA1/SRF/PKP4/CDH1/KIFC3/PKN2/ARHGEF7/UGT8/VMP1/PLEKHA7/TGFB3/CXADR/BCAS3/APC/CDH4/PRTN3/NECTIN1/VASP/WNT11/CDH15/MMP14/EPHA3/F2RL1/SRC/LAMA5/SMAD7/PRKCH/TLN2/HEG1/BCR/POF1B/PARD6G/CTTN/ESAM/GJD3/CDHR3/MICALL2/LSR	56
BP	GO:0045137	development of primary sexual characteristics	46/2028	223/18670	1.34258e-05	0.00201858	0.00166968	AR/LEP/STAR/NOS3/BCL2/SDC1/LFNG/REC8/FLNA/YBX3/TNFSF10/BCL2L1/BCL2L11/UBB/IDH1/VEGFA/CTNNA1/BAX/SRD5A1/SF1/UBE3A/FOXC1/COL9A3/FGF9/GATA1/INHBA/MSH4/NTRK1/PTX3/VGF/SGPL1/BCL2L2/WNT2B/MMP14/GDF9/SRC/IRX5/ZFPM2/FZD4/HOXA10/AMHR2/WT1/PATZ1/HOXA9/RDH10/NUDT1	46
BP	GO:0007548	sex differentiation	53/2028	270/18670	1.37474e-05	0.00201858	0.00166968	AR/LEP/STAR/NOS3/BCL2/SDC1/PKD1/LFNG/REC8/FLNA/YBX3/TNFSF10/BCL2L1/STRA6/BCL2L11/UBB/IDH1/VEGFA/CTNNA1/BAX/CENPI/SRD5A1/SF1/UBE3A/FOXC1/COL9A3/FGF9/GATA1/INHBA/MSH4/NTRK1/PTX3/VGF/WNT9B/SGPL1/BCL2L2/WNT2B/MMP14/GDF9/SRC/IRX5/TYRO3/MERTK/ZFPM2/FZD4/HOXA10/AMHR2/AXL/WT1/PATZ1/HOXA9/RDH10/NUDT1	53
BP	GO:0030168	platelet activation	35/2028	153/18670	1.43564e-05	0.00205897	0.00170309	ITGB3/GP1BB/NOS3/GAS6/FLNA/ABAT/SERPINE2/PDPK1/ILK/PIK3CG/CLIC1/SH2B3/SRF/APOE/DGKQ/DGKB/PRKCD/CEACAM1/GATA1/ITPR3/P2RX1/P2RY1/FZD6/SRC/MYL9/VAV3/PRKCH/TYRO3/MERTK/PIK3R5/SLC7A11/F8/AXL/PDGFA/PRKCB	35
BP	GO:0030324	lung development	38/2028	172/18670	1.47533e-05	0.00206781	0.0017104	NOS3/CYP1A2/SREBF1/PKD1/ADAMTSL2/DHCR7/DAG1/STRA6/SPRY1/VEGFA/SRF/SPARC/TBX4/TGFB3/FGFR1/FGF9/ID1/LIF/LOX/PTK7/WNT2B/WNT11/MMP14/HES1/LAMA5/SEC24B/AGR2/ZFPM2/CELSR1/SLC7A11/LHX3/RBPJ/KLF2/CCDC40/HEG1/HHIP/PDGFA/RDH10	38
BP	GO:0042119	neutrophil activation	85/2028	498/18670	1.54591e-05	0.00211858	0.00175239	C3/CST3/LYZ/MPO/PECAM1/MAN2B1/IGF2R/ITGAX/RAP1A/DYNLL1/PSAP/TNFRSF1B/HPSE/ITGAL/SERPINA1/ATP6V0A1/PLD1/CAB39/ANO6/CD58/ITGAM/ANPEP/ATP6V0C/CD44/RAP1B/CD300A/PTPRC/ILF2/CCL5/ARMC8/IDH1/LAIR1/TUBB/GMFG/DNASE1L1/MLEC/COMMD9/PTPRN2/TOLLIP/ARHGAP9/ABR/RAB37/ATG7/CAP1/GSN/PRKCD/CEACAM1/C5AR1/CEACAM8/CTSG/CFD/HK3/HSPA6/LAMP2/P2RX1/PLAU/PRTN3/PTX3/RNASE2/PDXK/SIGLEC5/IL18RAP/MMP9/MVP/ALDOC/DIAPH1/F2RL1/H…	85
BP	GO:0048732	gland development	76/2028	434/18670	1.74406e-05	0.00233818	0.00193404	AR/CDKN1C/PTEN/HGF/BCL2/ALDH1A3/ANXA1/IGF2R/PRLR/RREB1/HNRNPD/RPS6KA1/IGSF3/PKD1/RAP1A/PCK2/PRMT5/PSAP/FRS2/LEF1/LRP5L/SERPINE2/LIMS2/HMGCL/DAG1/STRA6/BCL2L11/RELA/SOCS2/MDK/VEGFA/STAT5A/FPGS/RARB/BAX/SRF/UPRT/CDH1/SRD5A1/TGFB3/FGFR1/UBE3A/FOXC1/ASNS/CEACAM1/CDO1/HMOX1/LRP5/SERPINF1/RXRA/TGFBR3/CLCN2/EPHB3/WNT11/DDX39B/SRC/HES1/LAMA5/SMO/TBX1/SOX10/LHX3/RBPJ/CCDC40/HLX/AACS/WT1/WNT3/PLXNA1/PDGFA/…	76
BP	GO:0007596	blood coagulation	62/2028	336/18670	2.0361e-05	0.00267162	0.00220984	ITGB3/PROS1/SLC4A1/GP1BB/F12/NOS3/GAS6/TBXA2R/ENTPD1/HPSE/FLNA/ABAT/SERPINA1/SERPINE2/ANO6/NFE2L2/ANXA5/MAFF/PRKAR1B/PDPK1/PRKAR1A/ILK/P2RX2/PIK3CG/MICAL1/CLIC1/SH2B3/SRF/APOE/DGKQ/HPS4/DGKB/PRKCD/CEACAM1/GATA1/ITPR3/P2RX1/P2RX7/P2RY1/PLAU/PRTN3/FZD6/PAPSS2/F2RL1/SRC/MYL9/VAV3/PRKCH/TYRO3/MERTK/FBLN1/MMRN1/ZFPM2/PIK3R5/SLC7A11/F8/AXL/PDGFA/ZFPM1/PRCP/DOCK8/PRKCB	62
BP	GO:0034329	cell junction assembly	48/2028	241/18670	2.32083e-05	0.00287014	0.00237404	ITGB4/PTEN/PECAM1/BCL2/RAP1A/ITGA6/FLNA/DST/LIMS2/PARD3/EPB41L5/LIMS1/RAP1B/ECT2/PDPK1/ILK/VEGFA/CTNNA1/SRF/PKP4/CDH1/PKN2/ARHGEF7/UGT8/VMP1/BCAS3/APC/CDH4/VASP/WNT11/CDH15/MMP14/EPHA3/SRC/LAMA5/SMAD7/PRKCH/TLN2/HEG1/BCR/POF1B/PARD6G/CTTN/ESAM/GJD3/CDHR3/MICALL2/LSR	48
BP	GO:0008585	female gonad development	25/2028	96/18670	2.36809e-05	0.00287014	0.00237404	LEP/NOS3/BCL2/LFNG/BCL2L1/UBB/IDH1/VEGFA/CTNNA1/BAX/UBE3A/FOXC1/COL9A3/INHBA/MSH4/PTX3/VGF/SGPL1/MMP14/GDF9/SRC/ZFPM2/FZD4/AMHR2/WT1	25
BP	GO:0150063	visual system development	66/2028	366/18670	2.38922e-05	0.00287014	0.00237404	C3/CDKN1C/JAG1/PDE6B/PRPH2/GPD2/PDE6A/BCL2/ALDH1A3/SH3PXD2B/TFAP2A/FRS2/FSCN2/TMEM231/LRP5L/ITGAM/RD3/SCO2/STRA6/TGIF2/SKIL/BBS4/BCAR3/LCTL/PKNOX1/VEGFA/RARB/BAX/SRF/CRYGN/TSKU/ZEB1/AHI1/CCDC66/MDM1/FOXC1/FGF9/INHBA/LRP5/SERPINF1/NECTIN1/RXRA/TUB/VIM/WNT9B/WNT2B/CLCN2/DLX2/LHX2/COL8A2/FAT1/LIMK2/DLL1/IRX5/MERTK/NES/FOXE3/FZD4/SLC7A11/FJX1/ATP8A2/DLL4/WT1/WNT5B/NKD1/RDH10	66
BP	GO:0046434	organophosphate catabolic process	49/2028	248/18670	2.39024e-05	0.00287014	0.00237404	ABCD1/HPRT1/PTEN/SLC4A1/GPD2/APP/SCARB1/TP53/SEC13/IMPA1/OGDH/LDHA/PFKM/NCOR1/LDLR/ENO1/PDE8A/NUDT7/MBD4/NUP54/IDH1/NUP35/NUDT4/PFKFB3/PFKFB4/SIRT6/JMJD8/ITPA/PDE4C/ZBTB20/PDE8B/NT5C2/PRKCD/PRKAA1/GAPDH/HK3/NT5E/P2RX7/PDE2A/SMPD2/UPP1/ALDOC/CBFA2T3/NUP62/PDE7B/TIGAR/NUDT12/NUDT1/BPGM	49
BP	GO:0072524	pyridine-containing compound metabolic process	41/2028	195/18670	2.42009e-05	0.00287014	0.00237404	SLC4A1/G6PD/GPD2/APP/PTGS2/RNLS/NADK2/TP53/SEC13/RPEL1/OGDH/LDHA/PFKM/NCOR1/ENO1/RPE/NUP54/IDH1/NUP35/IDH2/PFKFB3/PFKFB4/SIRT6/JMJD8/ZBTB20/PRKAA1/GAPDH/HK3/NT5E/P2RX7/PGD/PDXK/KYNU/ALDOC/CBFA2T3/NUP62/TIGAR/PSAT1/RBKS/NUDT12/BPGM	41
BP	GO:0030323	respiratory tube development	38/2028	176/18670	2.55015e-05	0.00296731	0.00245442	NOS3/CYP1A2/SREBF1/PKD1/ADAMTSL2/DHCR7/DAG1/STRA6/SPRY1/VEGFA/SRF/SPARC/TBX4/TGFB3/FGFR1/FGF9/ID1/LIF/LOX/PTK7/WNT2B/WNT11/MMP14/HES1/LAMA5/SEC24B/AGR2/ZFPM2/CELSR1/SLC7A11/LHX3/RBPJ/KLF2/CCDC40/HEG1/HHIP/PDGFA/RDH10	38
BP	GO:0009615	response to virus	60/2028	326/18670	2.97388e-05	0.00339628	0.00280924	IL1B/BCL2/TRIM6/IFIT3/IKBKG/FLNA/DHX36/CRCP/MX1/IRGM/ADARB1/NT5C3A/BCL2L1/SPON2/ENO1/ZMYND11/BCL2L11/RELA/CDK6/PTPRC/IFIT1/CCL5/NLRX1/TNFSF4/CCT5/FAM111A/HMGA1/BNIP3L/ATG7/PUM2/IFIT2/RNASE2/HMGA2/IFITM1/OASL/BNIP3/ISG15/F2RL1/SRC/FOSL1/TRIM22/IRF9/IFI44/IFITM2/DDX58/TKFC/CD207/HERC5/TLR9/PMAIP1/APOBEC3G/NLRC5/HYAL2/RSAD2/APOBEC3F/TRAF3IP2/VWCE/HYAL1/NLRP9/IFNAR2	60
BP	GO:0043312	neutrophil degranulation	82/2028	485/18670	3.07537e-05	0.00342549	0.0028334	C3/CST3/LYZ/MPO/PECAM1/MAN2B1/IGF2R/ITGAX/RAP1A/DYNLL1/PSAP/TNFRSF1B/HPSE/ITGAL/SERPINA1/ATP6V0A1/PLD1/CAB39/ANO6/CD58/ITGAM/ANPEP/ATP6V0C/CD44/RAP1B/CD300A/PTPRC/ILF2/ARMC8/IDH1/LAIR1/TUBB/GMFG/DNASE1L1/MLEC/COMMD9/PTPRN2/TOLLIP/ARHGAP9/ABR/RAB37/ATG7/CAP1/GSN/PRKCD/CEACAM1/C5AR1/CEACAM8/CTSG/CFD/HK3/HSPA6/LAMP2/P2RX1/PLAU/PRTN3/PTX3/RNASE2/PDXK/SIGLEC5/MMP9/MVP/ALDOC/DIAPH1/HSPA1A/HSPA1B/VAMP7/…	82
BP	GO:0035690	cellular response to drug	66/2028	369/18670	3.11055e-05	0.00342549	0.0028334	KCNQ1/PTEN/STAR/IL1B/HGF/NOS2/ANXA1/GAS6/GSTM2/NQO1/PTGS2/HNRNPD/DNM2/RAP1A/PCK2/PSAP/SPIDR/ADCY7/TP53/EFTUD2/NFE2L2/PDE8A/RELA/RAP1B/ECT2/STK25/CTNNA1/CDH1/DNMT3A/SRD5A1/ATG7/PRKCD/PRKAA1/AIF1/EGR1/GCLM/HMOX1/ID1/NTRK1/P2RX7/P2RY1/P2RY11/PDE2A/SERPINF1/VIM/HMGA2/IL18RAP/RHOB/BNIP3/KCNMB1/AIFM1/SRC/NOD1/SOX10/BRCA1/KLF2/STK26/TRPM4/SLAMF8/ADCY1/CERS1/AXL/APEX1/AGRN/LRRK2/TRIM41	66
BP	GO:0070997	neuron death	63/2028	348/18670	3.207e-05	0.00346975	0.00287002	STAR/G6PD/APP/BCL2/CSF3/NQO1/NAE1/TFAP2A/TNFRSF1B/IKBKG/TP53/LANCL1/ITGAM/ADARB1/PIGT/BCL2L1/DDIT3/ARMCX5-GPRASP2/ANGPT1/BCL2L11/PDPK1/MDK/AKT1S1/ILK/CCL5/UBB/CLN3/NQO2/BAX/BTBD10/APOE/TGFB3/ITSN1/ATG7/TRIM2/STAMBP/GAPDH/C5AR1/EGR1/ERBB3/GCLM/HMOX1/NTRK1/SERPINF1/BNIP3/EFNB2/CITED1/AIFM1/TP53BP2/TYRO3/HYOU1/NES/GRIN1/CLCF1/SLC7A11/TNFRSF21/USP53/TIGAR/AXL/UNC5B/NRBP2/TERT/LRRK2	63
BP	GO:0042110	T cell activation	79/2028	464/18670	3.33209e-05	0.00354293	0.00293055	LEP/IL1B/BCL2/ANXA1/CD3D/PRLR/NRARP/LFNG/TNFRSF1B/VSIG4/ITGAL/TP53/LEF1/CCND3/CD44/AGER/CLECL1/CD300A/IL4R/CDK6/PDPK1/PTPRC/MDK/PRKAR1A/EOMES/RHOH/CCL5/IL18R1/PIK3CG/ICOSLG/ATG5/PKNOX1/STOML2/BAX/SRF/TNFSF4/ZEB1/CXADR/FOXP1/GSN/AIF1/BCL6/CEACAM1/EGR1/HLA-DMB/HLA-DPB1/IL7R/JAG2/LCP1/P2RX7/RAC2/SOCS1/EFNB2/CD74/DTX1/FUT7/CD80/F2RL1/SRC/HES1/RASGRP1/SMAD7/ZBTB16/TNFSF13B/NFATC2/TNFRSF21/DLL4/HLX/PAT…	79
BP	GO:0050764	regulation of phagocytosis	25/2028	98/18670	3.45426e-05	0.00361058	0.00298651	C3/PTEN/IL1B/GAS6/DNM2/RAP1A/SCARB1/DYSF/ALOX15/ANO6/SYT7/CD300A/PTPRC/ATG5/STAP1/ABR/MYO18A/IL15RA/PRTN3/PTX3/TUB/F2RL1/MERTK/PIP4P2/BCR	25
BP	GO:0050817	coagulation	62/2028	342/18670	3.53659e-05	0.00362407	0.00299766	ITGB3/PROS1/SLC4A1/GP1BB/F12/NOS3/GAS6/TBXA2R/ENTPD1/HPSE/FLNA/ABAT/SERPINA1/SERPINE2/ANO6/NFE2L2/ANXA5/MAFF/PRKAR1B/PDPK1/PRKAR1A/ILK/P2RX2/PIK3CG/MICAL1/CLIC1/SH2B3/SRF/APOE/DGKQ/HPS4/DGKB/PRKCD/CEACAM1/GATA1/ITPR3/P2RX1/P2RX7/P2RY1/PLAU/PRTN3/FZD6/PAPSS2/F2RL1/SRC/MYL9/VAV3/PRKCH/TYRO3/MERTK/FBLN1/MMRN1/ZFPM2/PIK3R5/SLC7A11/F8/AXL/PDGFA/ZFPM1/PRCP/DOCK8/PRKCB	62
BP	GO:0061515	myeloid cell development	20/2028	70/18670	3.61055e-05	0.00362407	0.00299766	SLC4A1/G6PD/APP/FLI1/ABI1/ATP6AP1/NOTCH2/WASF2/SH2B3/SRF/MAEA/FOXP1/BCL6/GATA1/SRC/ZNF385A/KLF2/FAM20C/ZFPM1/BPGM	20
BP	GO:0048880	sensory system development	66/2028	371/18670	3.6979e-05	0.00362407	0.00299766	C3/CDKN1C/JAG1/PDE6B/PRPH2/GPD2/PDE6A/BCL2/ALDH1A3/SH3PXD2B/TFAP2A/FRS2/FSCN2/TMEM231/LRP5L/ITGAM/RD3/SCO2/STRA6/TGIF2/SKIL/BBS4/BCAR3/LCTL/PKNOX1/VEGFA/RARB/BAX/SRF/CRYGN/TSKU/ZEB1/AHI1/CCDC66/MDM1/FOXC1/FGF9/INHBA/LRP5/SERPINF1/NECTIN1/RXRA/TUB/VIM/WNT9B/WNT2B/CLCN2/DLX2/LHX2/COL8A2/FAT1/LIMK2/DLL1/IRX5/MERTK/NES/FOXE3/FZD4/SLC7A11/FJX1/ATP8A2/DLL4/WT1/WNT5B/NKD1/RDH10	66
BP	GO:0033157	regulation of intracellular protein transport	45/2028	225/18670	3.70223e-05	0.00362407	0.00299766	EMD/LEP/IL1B/GAS6/PTGS2/SREBF1/SLC35D3/RUFY3/SP100/FLNA/TP53/BCAP31/ITGAM/RIPOR1/ANGPT1/SH3GLB1/ECT2/NUP54/C2CD5/B3GAT3/CDH1/BNIP3L/ATG13/INSIG1/ARIH2/HPS4/BCAS3/PRKCD/PRKAA1/GDI1/LCP1/RAC2/CAMK1/SREBF2/SMO/VAMP7/OS9/NUP62/MFF/SH3TC2/HYAL2/GRASP/UBE2G2/MICALL2/LRRK2	45
BP	GO:0002283	neutrophil activation involved in immune response	82/2028	488/18670	3.8452e-05	0.00370521	0.00306478	C3/CST3/LYZ/MPO/PECAM1/MAN2B1/IGF2R/ITGAX/RAP1A/DYNLL1/PSAP/TNFRSF1B/HPSE/ITGAL/SERPINA1/ATP6V0A1/PLD1/CAB39/ANO6/CD58/ITGAM/ANPEP/ATP6V0C/CD44/RAP1B/CD300A/PTPRC/ILF2/ARMC8/IDH1/LAIR1/TUBB/GMFG/DNASE1L1/MLEC/COMMD9/PTPRN2/TOLLIP/ARHGAP9/ABR/RAB37/ATG7/CAP1/GSN/PRKCD/CEACAM1/C5AR1/CEACAM8/CTSG/CFD/HK3/HSPA6/LAMP2/P2RX1/PLAU/PRTN3/PTX3/RNASE2/PDXK/SIGLEC5/MMP9/MVP/ALDOC/DIAPH1/HSPA1A/HSPA1B/VAMP7/…	82
BP	GO:0016052	carbohydrate catabolic process	41/2028	199/18670	3.97062e-05	0.0037672	0.00311605	SLC4A1/GPD2/APP/MAN2B1/TP53/GK/SEC13/RPEL1/OGDH/LDHA/PFKM/AOAH/NCOR1/ENO1/MAN2C1/GALT/RPE/NUP54/NUP35/GALK2/PFKFB3/PFKFB4/SIRT6/JMJD8/ZBTB20/ENOSF1/PRKAA1/GAPDH/HK3/LRP5/P2RX7/PGD/FUT7/ALDOC/CBFA2T3/TREH/NUP62/TKFC/TIGAR/RBKS/BPGM	41
BP	GO:0007009	plasma membrane organization	26/2028	105/18670	4.22942e-05	0.00395194	0.00326886	ABCD1/AR/PTEN/SLC4A1/DNM2/PSAP/DYSF/ANO6/SH3GLB1/SYT7/PTPRC/TMEFF2/ARV1/ANO9/SGIP1/GSN/PRKCD/STX2/P2RX7/CAVIN2/ABCD2/MYOF/PACSIN3/PLSCR4/SH3TC2/SNX33	26
BP	GO:0019216	regulation of lipid metabolic process	71/2028	410/18670	4.7133e-05	0.00427705	0.00353778	ABCD1/C3/LEP/STAR/IL1B/ANXA1/PTGS2/SREBF1/ACADVL/PSAP/SCARB1/ADM/GFI1/ELOVL6/FDPS/LGALS12/DHCR7/CD19/NCOR1/LDLR/BBS4/SOCS2/FAM3A/IDH1/PIK3CG/STOML2/FDFT1/ERFE/ELOVL5/APOE/ALAS1/STARD4/SF1/INSIG1/ARV1/DGKQ/ERLIN1/ZBTB20/LMF1/PRKCD/PRKAA1/CEACAM1/EGR1/ACSL1/FLT1/RXRA/SMPD2/SOCS1/CD74/CLCN2/SREBF2/ABCG1/ABCD2/SRC/ABCA1/VAV3/BRCA1/PIK3R5/TNFRSF21/CTDNEP1/ANGPTL8/TRIB3/SCT/PANK2/BSCL2/PDGFA/RDH10/SIK1…	71
BP	GO:0014066	regulation of phosphatidylinositol 3-kinase signaling	29/2028	124/18670	4.91486e-05	0.00427705	0.00353778	LEP/PTEN/HGF/CSF3/HCST/SERPINE2/ANGPT1/RGL2/MAZ/CCL5/PIK3CG/FBXL2/STAMBP/FGFR1/UBE3A/CEACAM1/ERBB3/FLT1/NTRK1/PLXNB1/F2RL1/SRC/RASGRP1/PIK3R5/PIP4K2C/PDGFA/UNC5B/PPARD/NLRC3	29
BP	GO:0034446	substrate adhesion-dependent cell spreading	25/2028	100/18670	4.97013e-05	0.00427705	0.00353778	ITGB3/RREB1/DNM2/FLNA/LIMS2/LIMS1/PARVB/MDK/ILK/ARHGEF7/TACSTD2/EPHB3/EPHA1/SRC/LAMA5/TYRO3/MERTK/FBLN1/CSPG5/FZD4/AXL/SRCIN1/ANTXR1/NTN5/MICALL2	25
BP	GO:0060840	artery development	25/2028	100/18670	4.97013e-05	0.00427705	0.00353778	JAG1/LEP/NOTCH3/DNM2/LUZP1/LDLR/STRA6/MDK/VEGFA/SRF/APOE/FOXC1/LOX/PDE2A/EFNB2/WNT11/HES1/SMAD7/TBX1/SEC24B/RBPJ/DLL4/MYLK/ROBO1/ADAMTS9	25
BP	GO:0030098	lymphocyte differentiation	63/2028	353/18670	4.98453e-05	0.00427705	0.00353778	BTK/LEP/BCL2/ANXA1/CD3D/GAS6/NRARP/LFNG/TP53/LEF1/CD19/NOTCH2/HDAC9/IKZF1/IL4R/CDK6/PTPRC/MDK/EOMES/RHOH/IL18R1/ATG5/PKNOX1/BAX/SRF/TNFSF4/PPP2R3C/ZEB1/FOXP1/TCF3/BCL6/EGR1/IL7R/INHBA/JAG2/NTRK1/SOCS1/CD74/DTX1/FUT7/ITM2A/MMP14/CD80/HMGB3/DLL1/RASGRP1/SMAD7/ZBTB16/TYRO3/MERTK/NFATC2/CLCF1/RBPJ/TLR9/DLL4/SLAMF8/AXL/HLX/PATZ1/CLEC4D/RSAD2/ZFPM1/CD46	63
BP	GO:0002446	neutrophil mediated immunity	83/2028	499/18670	4.99348e-05	0.00427705	0.00353778	C3/CST3/LYZ/MPO/PECAM1/MAN2B1/IGF2R/ITGAX/RAP1A/DYNLL1/PSAP/TNFRSF1B/HPSE/ITGAL/SERPINA1/ATP6V0A1/PLD1/CAB39/ANO6/CD58/ITGAM/ANPEP/ATP6V0C/CD44/RAP1B/CD300A/PTPRC/ILF2/ARMC8/IDH1/LAIR1/TUBB/GMFG/DNASE1L1/MLEC/COMMD9/PTPRN2/TOLLIP/ARHGAP9/ABR/RAB37/ATG7/CAP1/GSN/PRKCD/CEACAM1/C5AR1/CEACAM8/CTSG/CFD/HK3/HSPA6/LAMP2/P2RX1/PLAU/PRTN3/PTX3/RNASE2/PDXK/SIGLEC5/MMP9/MVP/ALDOC/DIAPH1/F2RL1/HSPA1A/HSPA1B/…	83
BP	GO:0031331	positive regulation of cellular catabolic process	64/2028	361/18670	5.35769e-05	0.00452615	0.00374382	ADRB2/ABCD1/PTEN/APP/IL1B/HNRNPD/OPTN/TNFRSF1B/RBM23/NANOS3/IKBKG/ST20/DHX36/BCAP31/NFE2L2/GPSM1/IRGM/TNRC6B/DISC1/LDLR/SESN1/BCL2L11/SH3GLB1/TOB1/C9orf72/DAPK1/BAX/APOE/TMEM59/PFKFB3/PFKFB4/BNIP3L/ZBTB20/ARIH2/PRKCD/PRKAA1/HMOX1/P2RX7/FURIN/PSMD10/RALB/BNIP3/PTTG1IP/ABCD2/CBFA2T3/HSPA1A/HSPA1B/SMAD7/TRIM22/NOD1/HERPUD1/PACSIN3/TRIB3/PIP4K2C/TRIM8/PLEKHN1/SCOC/MAPK9/SH3RF2/PSMC4/SNX33/TRIM65/LRRK…	64
BP	GO:0010821	regulation of mitochondrion organization	38/2028	182/18670	5.53608e-05	0.00461365	0.0038162	HGF/BCL2/SREBF1/OPTN/MYO19/HIGD1A/TP53/DDHD1/TNFSF10/BCL2L1/BCL2L11/SH3GLB1/STOML2/BAX/CHCHD10/BNIP3L/ATG13/ARIH2/ATG7/HPS4/RHOT2/PRKAA1/PDE2A/PSMD10/RAC2/HRK/BNIP3/SREBF2/MMP9/HSPA1A/TP53BP2/PAM16/MFF/TIGAR/PMAIP1/CTTN/MICALL2/LRRK2	38
BP	GO:0072525	pyridine-containing compound biosynthetic process	33/2028	150/18670	5.71998e-05	0.00461826	0.00382001	SLC4A1/APP/PTGS2/RNLS/NADK2/TP53/SEC13/OGDH/LDHA/PFKM/NCOR1/ENO1/NUP54/NUP35/IDH2/PFKFB3/PFKFB4/SIRT6/JMJD8/ZBTB20/PRKAA1/GAPDH/HK3/P2RX7/PDXK/KYNU/ALDOC/CBFA2T3/NUP62/TIGAR/PSAT1/NUDT12/BPGM	33
BP	GO:0001654	eye development	64/2028	362/18670	5.83259e-05	0.00461826	0.00382001	CDKN1C/JAG1/PDE6B/PRPH2/GPD2/PDE6A/BCL2/ALDH1A3/SH3PXD2B/TFAP2A/FRS2/FSCN2/TMEM231/LRP5L/RD3/SCO2/STRA6/TGIF2/SKIL/BBS4/BCAR3/LCTL/PKNOX1/VEGFA/RARB/BAX/SRF/CRYGN/TSKU/ZEB1/AHI1/CCDC66/MDM1/FOXC1/FGF9/INHBA/LRP5/SERPINF1/NECTIN1/RXRA/TUB/VIM/WNT9B/WNT2B/CLCN2/DLX2/LHX2/COL8A2/FAT1/LIMK2/DLL1/IRX5/MERTK/NES/FOXE3/FZD4/SLC7A11/FJX1/ATP8A2/DLL4/WT1/WNT5B/NKD1/RDH10	64
BP	GO:0019362	pyridine nucleotide metabolic process	39/2028	189/18670	5.84116e-05	0.00461826	0.00382001	SLC4A1/G6PD/GPD2/APP/PTGS2/RNLS/NADK2/TP53/SEC13/RPEL1/OGDH/LDHA/PFKM/NCOR1/ENO1/RPE/NUP54/IDH1/NUP35/IDH2/PFKFB3/PFKFB4/SIRT6/JMJD8/ZBTB20/PRKAA1/GAPDH/HK3/NT5E/P2RX7/PGD/KYNU/ALDOC/CBFA2T3/NUP62/TIGAR/RBKS/NUDT12/BPGM	39
BP	GO:0046496	nicotinamide nucleotide metabolic process	39/2028	189/18670	5.84116e-05	0.00461826	0.00382001	SLC4A1/G6PD/GPD2/APP/PTGS2/RNLS/NADK2/TP53/SEC13/RPEL1/OGDH/LDHA/PFKM/NCOR1/ENO1/RPE/NUP54/IDH1/NUP35/IDH2/PFKFB3/PFKFB4/SIRT6/JMJD8/ZBTB20/PRKAA1/GAPDH/HK3/NT5E/P2RX7/PGD/KYNU/ALDOC/CBFA2T3/NUP62/TIGAR/RBKS/NUDT12/BPGM	39
BP	GO:0046545	development of primary female sexual characteristics	25/2028	101/18670	5.93242e-05	0.00463104	0.00383058	LEP/NOS3/BCL2/LFNG/BCL2L1/UBB/IDH1/VEGFA/CTNNA1/BAX/UBE3A/FOXC1/COL9A3/INHBA/MSH4/PTX3/VGF/SGPL1/MMP14/GDF9/SRC/ZFPM2/FZD4/AMHR2/WT1	25
BP	GO:0071902	positive regulation of protein serine/threonine kinase activity	60/2028	334/18670	6.1483e-05	0.00473957	0.00392035	ADRB2/IL1B/HGF/DRD4/PKD1/MTCP1/IRAK1/FRS2/HIGD1A/IKBKG/CAB39/CCND3/MLKL/IRGM/STRADA/MLST8/AGER/UBE2V1/PTPRC/AKAP13/ILK/UBB/PIK3CG/VEGFA/CALM3/TGFB3/TAOK3/TELO2/FGFR1/PRKAA1/DUSP9/ERN1/IRAK2/C5AR1/CSPG4/GADD45A/DUSP6/ACSL1/FLT1/NTRK1/P2RX7/PSMD10/RALB/HMGA2/CAMK1/S1PR2/CD74/SRC/RASGRP1/NOD1/FZD4/PIK3R5/PLCE1/TLR9/PDGFA/CCNT2/DUSP19/MADD/ROBO1/LRRK2	60
BP	GO:0008584	male gonad development	31/2028	138/18670	6.2525e-05	0.00476039	0.00393757	AR/STAR/BCL2/SDC1/REC8/FLNA/YBX3/TNFSF10/BCL2L1/BCL2L11/UBB/CTNNA1/BAX/SRD5A1/SF1/COL9A3/FGF9/GATA1/INHBA/NTRK1/SGPL1/BCL2L2/WNT2B/MMP14/ZFPM2/HOXA10/AMHR2/WT1/PATZ1/HOXA9/NUDT1	31
BP	GO:2001234	negative regulation of apoptotic signaling pathway	45/2028	230/18670	6.4431e-05	0.00484568	0.00400812	AR/IL1B/HGF/NOS3/BCL2/PTGS2/SGK3/ITGA6/NANOS3/HIGD1A/NFE2L2/YBX3/TNFSF10/BCL2L1/ENO1/ZMYND11/CD44/RELA/MAZ/CTNNA1/BAX/GATA1/GCLM/HMOX1/PSMD10/TNFRSF10A/BCL2L2/PTTG1IP/CD74/MMP9/HSPA1A/HSPA1B/SRC/HYOU1/BRCA1/HERPUD1/ZNF385A/PAM16/SELENOS/CDKN2D/CTTN/UNC5B/RNF34/TERT/LRRK2	45
BP	GO:0006979	response to oxidative stress	76/2028	451/18670	6.61181e-05	0.00485792	0.00401825	ABCD1/BTK/MPO/STAR/G6PD/APP/HGF/NOS3/BCL2/ANXA1/NQO1/PTGS2/HNRNPD/DNM2/SDC1/PSAP/AGAP3/TP53/NCF2/VRK2/LANCL1/PSMB5/NFE2L2/LDHA/NDUFS2/ARNTL/APTX/SESN1/PDE8A/RELA/ECT2/STK25/IDH1/DAPK1/RAD52/APOE/ERCC3/TXNIP/STAU1/ANKRD2/ATG7/UBE3A/PRKCD/PRKAA1/AIF1/STX2/GCLM/HMOX1/PRDX1/STK24/IL18RAP/RHOB/BNIP3/AIFM1/MMP9/MMP14/HSPA1A/HSPA1B/SRC/FOSL1/LPO/SLC7A11/GPX7/GLRX2/KLF2/STK26/SELENOS/AXL/HYAL2/APEX1/MAPK…	76
BP	GO:0043523	regulation of neuron apoptotic process	42/2028	210/18670	6.61692e-05	0.00485792	0.00401825	STAR/G6PD/BCL2/NQO1/NAE1/TFAP2A/TP53/LANCL1/ITGAM/BCL2L1/DDIT3/ARMCX5-GPRASP2/ANGPT1/BCL2L11/PDPK1/MDK/AKT1S1/ILK/CLN3/NQO2/BAX/APOE/TGFB3/ITSN1/TRIM2/STAMBP/C5AR1/ERBB3/GCLM/HMOX1/NTRK1/CITED1/AIFM1/TYRO3/HYOU1/NES/GRIN1/CLCF1/AXL/UNC5B/NRBP2/TERT	42
BP	GO:0060491	regulation of cell projection assembly	37/2028	177/18670	6.71173e-05	0.00486956	0.00402787	DNM2/DYNLL1/PALM/PLD1/C15orf62/PLXNB3/ODF2L/WASF2/DEF8/BBS4/SH3YL1/ATG5/SRF/FRMD7/CARMIL2/STAP1/CCP110/TGFB3/TBC1D30/SDCCAG8/BCAS3/PRKCD/APC/TACSTD2/P2RX7/PFN2/RAC2/EPS8/F2RL1/SRC/KLHL41/ARAP1/KCTD17/MAP4/CCDC151/TCTEX1D2/AGRN	37
BP	GO:0035338	long-chain fatty-acyl-CoA biosynthetic process	9/2028	19/18670	6.90832e-05	0.00495391	0.00409764	ELOVL6/ELOVL7/ELOVL5/ACSL1/ACSL4/ACSL6/ELOVL2/ELOVL4/ELOVL3	9
BP	GO:0048017	inositol lipid-mediated signaling	38/2028	184/18670	7.0857e-05	0.00499001	0.0041275	LEP/PTEN/HGF/CSF3/NPR3/HCST/PLD1/SERPINE2/ANGPT1/RGL2/MAZ/CCL5/PIK3CG/PLCB2/PLCH1/FBXL2/GSN/STAMBP/FGFR1/UBE3A/CEACAM1/ERBB3/FLT1/LTK/NTRK1/PLXNB1/F2RL1/SRC/RASGRP1/TYRO3/PIK3R5/PLCE1/PIP4K2C/PDGFA/UNC5B/NYAP1/PPARD/NLRC3	38
BP	GO:0009132	nucleoside diphosphate metabolic process	34/2028	158/18670	7.12049e-05	0.00499001	0.0041275	SLC4A1/APP/ENTPD8/CASK/TP53/SEC13/DLG2/AK9/OGDH/LDHA/MPP1/PFKM/NCOR1/ENO1/NUDT7/NUP54/NUP35/NME6/PFKFB3/PFKFB4/SIRT6/JMJD8/ZBTB20/PRKAA1/GAPDH/HK3/NME3/P2RX7/ALDOC/CBFA2T3/NUP62/TIGAR/BPGM/AK4	34
BP	GO:0046546	development of primary male sexual characteristics	31/2028	139/18670	7.22281e-05	0.00500484	0.00413977	AR/STAR/BCL2/SDC1/REC8/FLNA/YBX3/TNFSF10/BCL2L1/BCL2L11/UBB/CTNNA1/BAX/SRD5A1/SF1/COL9A3/FGF9/GATA1/INHBA/NTRK1/SGPL1/BCL2L2/WNT2B/MMP14/ZFPM2/HOXA10/AMHR2/WT1/PATZ1/HOXA9/NUDT1	31
BP	GO:0042594	response to starvation	39/2028	191/18670	7.43103e-05	0.00509191	0.00421179	BCL2/GAS6/SREBF1/PCK2/MAP1LC3B2/HIGD1A/ADM/TP53/NFE2L2/HMGCL/RIPOR1/DDIT3/SESN1/SH3GLB1/ATG5/EIF2A/WIPI1/SRD5A1/TBC1D5/ATG7/BCAS3/PRKAA1/HCRT/ASNS/LAMP2/RALB/UPP1/WNT9B/STK24/WNT2B/FOXA3/SREBF2/STK26/RRAGB/PMAIP1/AACS/LRP11/SIK1/LRRK2	39
BP	GO:0042542	response to hydrogen peroxide	32/2028	146/18670	7.93352e-05	0.00535109	0.00442617	STAR/HGF/BCL2/ANXA1/NQO1/SDC1/PSAP/NFE2L2/LDHA/APTX/PDE8A/RELA/ECT2/STK25/TXNIP/UBE3A/PRKCD/PRKAA1/HMOX1/STK24/IL18RAP/RHOB/BNIP3/AIFM1/SRC/FOSL1/GLRX2/KLF2/STK26/AXL/APEX1/LRRK2	32
BP	GO:0000302	response to reactive oxygen species	45/2028	232/18670	7.98282e-05	0.00535109	0.00442617	BTK/MPO/STAR/HGF/NOS3/BCL2/ANXA1/NQO1/HNRNPD/DNM2/SDC1/PSAP/AGAP3/NFE2L2/LDHA/APTX/SESN1/PDE8A/RELA/ECT2/STK25/APOE/TXNIP/UBE3A/PRKCD/PRKAA1/HMOX1/PRDX1/STK24/IL18RAP/RHOB/BNIP3/AIFM1/MMP9/SRC/FOSL1/GLRX2/KLF2/STK26/AXL/HYAL2/APEX1/MAPK9/HYAL1/LRRK2	45
BP	GO:0048872	homeostasis of number of cells	47/2028	246/18670	8.23596e-05	0.00546142	0.00451743	SLC4A1/G6PD/NOS3/BCL2/ANXA1/RBFOX2/SMAP1/RPS24/BCL2L11/IKZF1/SKIL/CDK6/PKNOX1/VEGFA/SH2B3/BAX/SRF/MAEA/PPP2R3C/IREB2/BCL6/GATA1/HMOX1/IL7R/INHBA/P2RX7/PRDX1/TGFBR3/TSC22D3/CD74/ISG15/HSPA1A/HSPA1B/CCR4/SMO/MERTK/TNFSF13B/SLC7A11/SLC40A1/KLF2/PMAIP1/BCR/AXL/TNFRSF13C/IL20RB/ZFPM1/BPGM	47
BP	GO:0003018	vascular process in circulatory system	36/2028	173/18670	9.21984e-05	0.0060488	0.00500328	ADRB2/LEP/NOS3/AVPR1B/NPR1/PTGS2/TBXA2R/GRIP2/ECE1/ADM/AVPR2/ANGPT1/ATG5/VEGFA/APOE/ABR/FOXC1/CEACAM1/GCLM/HMOX1/P2RX1/P2RY1/PDE2A/RGS2/KCNMB1/AKAP12/F2RL1/SRC/NPPA/NTS/KCNMB4/DOCK4/TRPM4/BCR/PTP4A3/PPARD	36
BP	GO:0006733	oxidoreduction coenzyme metabolic process	41/2028	207/18670	0.000100597	0.00653036	0.00540161	SLC4A1/G6PD/GPD2/APP/PTGS2/RNLS/NADK2/COQ10A/TP53/SEC13/RPEL1/OGDH/LDHA/PFKM/NCOR1/ENO1/RPE/NUP54/IDH1/NUP35/IDH2/PFKFB3/PFKFB4/SIRT6/PDSS1/JMJD8/ZBTB20/PRKAA1/GAPDH/HK3/NT5E/P2RX7/PGD/KYNU/ALDOC/CBFA2T3/NUP62/TIGAR/RBKS/NUDT12/BPGM	41
BP	GO:0001783	B cell apoptotic process	10/2028	24/18670	0.000104206	0.00662641	0.00548105	BTK/PTEN/BCL2L11/BAX/AURKB/FOXP1/BCL6/CD74/TNFRSF21/TRAF3IP2	10
BP	GO:0014065	phosphatidylinositol 3-kinase signaling	32/2028	148/18670	0.000104226	0.00662641	0.00548105	LEP/PTEN/HGF/CSF3/HCST/SERPINE2/ANGPT1/RGL2/MAZ/CCL5/PIK3CG/FBXL2/STAMBP/FGFR1/UBE3A/CEACAM1/ERBB3/FLT1/LTK/NTRK1/PLXNB1/F2RL1/SRC/RASGRP1/TYRO3/PIK3R5/PIP4K2C/PDGFA/UNC5B/NYAP1/PPARD/NLRC3	32
BP	GO:0051271	negative regulation of cellular component movement	66/2028	384/18670	0.000107744	0.00670464	0.00554577	JAG1/PTEN/BCL2/TBXA2R/SP100/NFE2L2/ADARB1/PLXNB3/DAG1/PTPRU/NDRG4/CD300A/ILK/RABGEF1/SEMA3B/IDH2/CTNNA1/SRF/CCL28/APOE/TMEFF2/CDH1/STAP1/ABR/MIA3/KRIT1/AIF1/HMOX1/TACSTD2/SERPINF1/PFN2/TGFBR3/STK24/IFITM1/RHOB/SEMA3F/CD74/WNT11/EPHA1/NBL1/KCNE3/SMAD7/FBLN1/HOXA7/PADI2/MAGI2/BMP10/STK26/PLXNA3/DNAJA4/DLL4/SLAMF8/SEMA3G/RAP2C/BCR/PBLD/MMP28/MMRN2/WNT3/SEMA6B/HYAL2/C5orf30/APEX1/ROBO1/PPARD/ADAMTS9	66
BP	GO:0002703	regulation of leukocyte mediated immunity	40/2028	201/18670	0.000109197	0.00670464	0.00554577	BTK/C3/LEP/IL1B/TNFRSF1B/DHX36/ITGAM/MLH1/AGER/FCER2/CD300A/IL4R/PDPK1/PTPRC/IL18R1/RABGEF1/TNFSF4/ABR/BCL6/CEACAM1/HMOX1/IL7R/P2RX7/RAC2/IL18RAP/F2RL1/HLA-B/VAMP7/RASGRP1/CD96/SMAD7/NPPA/CLCF1/DDX58/TRPM4/BCR/ULBP2/ULBP1/RSAD2/IL20RB	40
BP	GO:0048015	phosphatidylinositol-mediated signaling	37/2028	181/18670	0.000109475	0.00670464	0.00554577	LEP/PTEN/HGF/CSF3/NPR3/HCST/SERPINE2/ANGPT1/RGL2/MAZ/CCL5/PIK3CG/PLCB2/PLCH1/FBXL2/GSN/STAMBP/FGFR1/UBE3A/CEACAM1/ERBB3/FLT1/LTK/NTRK1/PLXNB1/F2RL1/SRC/RASGRP1/TYRO3/PIK3R5/PLCE1/PIP4K2C/PDGFA/UNC5B/NYAP1/PPARD/NLRC3	37
BP	GO:0090199	regulation of release of cytochrome c from mitochondria	15/2028	48/18670	0.000109805	0.00670464	0.00554577	HGF/HIGD1A/TP53/TNFSF10/BCL2L1/BCL2L11/BAX/CHCHD10/PSMD10/HRK/BNIP3/MMP9/PAM16/MFF/PMAIP1	15
BP	GO:1902652	secondary alcohol metabolic process	33/2028	155/18670	0.000112197	0.00678352	0.00561101	LEP/STAR/G6PD/APP/CYP27A1/SREBF1/VLDLR/ACADVL/CUBN/SCARB1/ELOVL6/FDPS/DHCR7/LDLR/FDFT1/APOE/HSD17B7/INSIG1/ARV1/DGKQ/ERLIN1/LMF1/FGFR1/PRKAA1/RXRA/SCARF1/SREBF2/ABCG1/LIPE/ABCA1/CYP46A1/OSBPL5/PPARD	33
BP	GO:0120032	regulation of plasma membrane bounded cell projection assembly	36/2028	175/18670	0.000117825	0.00698247	0.00577557	DNM2/DYNLL1/PALM/PLD1/C15orf62/PLXNB3/ODF2L/WASF2/DEF8/BBS4/SH3YL1/ATG5/SRF/FRMD7/CARMIL2/STAP1/CCP110/TGFB3/TBC1D30/SDCCAG8/BCAS3/PRKCD/APC/TACSTD2/P2RX7/PFN2/RAC2/EPS8/F2RL1/KLHL41/ARAP1/KCTD17/MAP4/CCDC151/TCTEX1D2/AGRN	36
BP	GO:0062012	regulation of small molecule metabolic process	76/2028	459/18670	0.000118333	0.00698247	0.00577557	ABCD1/LEP/PTH1R/STAR/APP/IL1B/NOS3/NOS2/ANXA1/NQO1/PTGS2/SREBF1/ACADVL/ADM/TP53/GFI1/ELOVL6/OAZ3/FDPS/SEC13/PSMB5/DHCR7/NCOR1/LDLR/PSMC5/ENO1/P2RY6/NUP54/PSME1/PSMA6/FAM3A/NUP35/FDFT1/ERFE/MAEA/ELOVL5/APOE/STARD4/PFKFB3/PFKFB4/SIRT6/JMJD8/INSIG1/ARV1/DGKQ/ERLIN1/ZBTB20/LMF1/PRKAA1/IGFBP4/CEACAM1/EGR1/P2RX7/P2RY1/PSMD10/CD74/CLCN2/SREBF2/ABCG1/ABCD2/CBFA2T3/SRC/BRCA1/NUP62/SLC7A11/SELENOS/TIGAR/PM…	76
BP	GO:1901214	regulation of neuron death	56/2028	313/18670	0.000118884	0.00698247	0.00577557	STAR/G6PD/BCL2/CSF3/NQO1/NAE1/TFAP2A/TNFRSF1B/IKBKG/TP53/LANCL1/ITGAM/BCL2L1/DDIT3/ARMCX5-GPRASP2/ANGPT1/BCL2L11/PDPK1/MDK/AKT1S1/ILK/CCL5/UBB/CLN3/NQO2/BAX/BTBD10/APOE/TGFB3/ITSN1/ATG7/TRIM2/STAMBP/C5AR1/EGR1/ERBB3/GCLM/HMOX1/NTRK1/SERPINF1/EFNB2/CITED1/AIFM1/TP53BP2/TYRO3/HYOU1/NES/GRIN1/CLCF1/SLC7A11/TIGAR/AXL/UNC5B/NRBP2/TERT/LRRK2	56
BP	GO:0045666	positive regulation of neuron differentiation	64/2028	371/18670	0.000122061	0.00710139	0.00587394	PTEN/HGF/BCL2/RAP1A/VLDLR/RUFY3/ITGA6/DHX36/SERPINI1/NFE2L2/PLXNB3/DISC1/NRCAM/TGIF2/ARMCX5-GPRASP2/NDRG4/PLK5/SKIL/CREB3L2/ECT2/SOCS2/MDK/STK25/DUOXA1/ILK/VEGFA/RARB/SRF/APOE/CPNE5/ZEB1/ITSN1/ITSN2/TCF3/FGFR1/GDI1/BCL6/CDH4/CRABP2/ITPKA/LTK/NTRK1/SERPINF1/PLXNB1/PTK7/RGS2/CAMK1/SCARF1/DBN1/DLX2/EPHA3/NBL1/VAMP7/NEUROD2/FZD4/MAGI2/ATP8A2/PLXNA3/IRX3/WNT3/PLXNA1/ROBO1/GPC2/NEGR1	64
BP	GO:0061138	morphogenesis of a branching epithelium	37/2028	182/18670	0.000123283	0.00710551	0.00587734	AR/HGF/BCL2/NRARP/PKD1/SPINT1/FRS2/ADM/LEF1/LRP5L/DAG1/SPRY1/MDK/ILK/VEGFA/SRF/SIRT6/FGFR1/LRP5/TACSTD2/RXRA/WNT9B/CITED1/WNT2B/MMP14/SRC/LAMA5/SMO/SOX10/CELSR1/RASIP1/DLL4/HHIP/WT1/PLXNA1/PDGFA/RDH10	37
BP	GO:0009896	positive regulation of catabolic process	71/2028	423/18670	0.000128152	0.00718584	0.00594379	ADRB2/ABCD1/PTEN/APP/IL1B/HNRNPD/OPTN/TNFRSF1B/RBM23/NANOS3/IKBKG/ST20/DHX36/OAZ3/BCAP31/NFE2L2/GPSM1/IRGM/TNRC6B/DISC1/GGA1/LDLR/SESN1/BCL2L11/SH3GLB1/TOB1/C9orf72/DAPK1/BAX/APOE/TMEM59/PFKFB3/PFKFB4/BNIP3L/ZBTB20/ARIH2/ATG7/PRKCD/APC/PRKAA1/HMOX1/P2RX7/FURIN/PSMD10/RALB/BNIP3/PTTG1IP/ABCD2/CBFA2T3/HSPA1A/HSPA1B/SMAD7/TRIM22/NOD1/HERPUD1/PACSIN3/HECW2/TRIB3/SCT/PIP4K2C/TRIM8/PLEKHN1/SCOC/NKD1/MA…	71
BP	GO:0032386	regulation of intracellular transport	71/2028	423/18670	0.000128152	0.00718584	0.00594379	EMD/LEP/IL1B/GAS6/PTGS2/SREBF1/SLC35D3/RAP1A/RUFY3/SP100/FLNA/CASK/TP53/BCAP31/ITGAM/RIPOR1/ANGPT1/SH3GLB1/NDRG4/RAP1B/CD300A/IL4R/ECT2/PDPK1/NUP54/C2CD5/NUMA1/RABGEF1/B3GAT3/CDH1/CALM3/PREB/BNIP3L/ATG13/INSIG1/ARV1/ARIH2/HPS4/BCAS3/PRKCD/PRKAA1/GDI1/ABCA2/GAS1/HMOX1/LCP1/P2RX1/P2RY1/PFN2/RAC2/CAMK1/SREBF2/SRC/SMO/VAMP7/NPPA/SEC24B/CSPG5/OS9/NUP62/MFF/ADCY1/SH3TC2/HYAL2/STX1B/TCTEX1D2/GRASP/UBE2G…	71
BP	GO:0002699	positive regulation of immune effector process	42/2028	216/18670	0.000128213	0.00718584	0.00594379	BTK/C3/IL1B/ANXA1/TRIM6/RAP1A/DHX36/ITGAM/MLH1/SPON2/FCER2/CD300A/IL4R/PDPK1/PTPRC/IL18R1/RABGEF1/TNFSF4/MYO18A/PUM2/HLA-DMB/HMOX1/P2RX7/RAC2/IL18RAP/CD74/CD80/F2RL1/FFAR2/HLA-B/VAMP7/RASGRP1/NPPA/CLCF1/DDX58/MZB1/TLR9/HLX/ULBP2/ULBP1/RSAD2/CD46	42
BP	GO:0045444	fat cell differentiation	43/2028	223/18670	0.000130571	0.00718584	0.00594379	ADRB2/JAG1/LEP/PTGS2/SREBF1/C1QL4/SH3PXD2B/TGFB1I1/ITGA6/DYSF/JDP2/LGALS12/ARNTL/ATF5/DDIT3/NUDT7/BBS4/FAM120B/INSIG1/LRP5/RGS2/SORT1/HMGA2/SOCS1/BNIP3/FFAR2/GRK5/HES1/ZBTB16/WIF1/ZFPM2/ZNF385A/PLAC8/TRPM4/ANGPTL8/TRIB3/AACS/TMEM120A/WNT5B/BSCL2/LRG1/ZFPM1/PPARD	43
BP	GO:0006790	sulfur compound metabolic process	64/2028	372/18670	0.000132127	0.00718584	0.00594379	ABCD1/G6PD/GSTM1/GSTM2/PPCS/DBI/SLC25A19/PCCA/ELOVL6/NFE2L2/OGDH/HMGCL/GSTO2/ANGPT1/HLCS/NUDT7/ACSS1/ST3GAL6/ISCA2/IDH1/SLC35B2/MICAL1/AADAT/AMD1/STAT5A/GGT1/ELOVL7/ELOVL5/MMACHC/HTD2/ARSG/CBSL/CDO1/CSPG4/ACSL1/GCLM/KYNU/ACSL4/PAPSS2/LPO/CSPG5/B4GAT1/SLC7A11/HPGDS/ACSL6/AHCYL2/GLRX2/PIPOX/ELOVL2/ADI1/CHST11/SQOR/CHST6/ELOVL4/CHPF/GAL3ST4/CHST14/ACOT11/ELOVL3/HYAL1/SULT1C2/SULT1A2/SULT1A1/THEM5	64
BP	GO:0001763	morphogenesis of a branching structure	39/2028	196/18670	0.000132594	0.00718584	0.00594379	AR/HGF/BCL2/NRARP/PKD1/SPINT1/FRS2/ADM/LEF1/LRP5L/DAG1/SPRY1/MDK/ILK/VEGFA/SRF/SIRT6/FGFR1/LRP5/TACSTD2/RXRA/WNT9B/CITED1/WNT2B/DLX2/MMP14/SRC/LAMA5/SMO/SOX10/CELSR1/RASIP1/DLL4/HHIP/WT1/PLXNA1/PDGFA/RDH10/LRRK2	39
BP	GO:0006636	unsaturated fatty acid biosynthetic process	16/2028	54/18670	0.000132834	0.00718584	0.00594379	ABCD1/IL1B/ANXA1/PTGS2/TBXAS1/ELOVL6/ALOX15/ELOVL7/ELOVL5/FADS2/CD74/ABCD2/HPGDS/ELOVL2/ELOVL4/ELOVL3	16
BP	GO:0008203	cholesterol metabolic process	32/2028	150/18670	0.000135929	0.00728937	0.00602942	LEP/STAR/G6PD/APP/CYP27A1/SREBF1/VLDLR/ACADVL/CUBN/SCARB1/ELOVL6/FDPS/DHCR7/LDLR/FDFT1/APOE/HSD17B7/INSIG1/ARV1/DGKQ/ERLIN1/LMF1/PRKAA1/RXRA/SCARF1/SREBF2/ABCG1/LIPE/ABCA1/CYP46A1/OSBPL5/PPARD	32
BP	GO:0010975	regulation of neuron projection development	81/2028	499/18670	0.000141149	0.00750401	0.00620696	PTEN/HGF/DNM2/RAP1A/VLDLR/RUFY3/ITGA6/DHX36/SERPINI1/GFI1/NFE2L2/PLXNB3/DISC1/NRCAM/ARMCX5-GPRASP2/NDRG4/PLK5/SKIL/CREB3L2/PDLIM5/MDK/STK25/ILK/VEGFA/SEMA3B/SRF/APOE/FRMD7/CPNE5/ITSN1/ITSN2/FGFR1/UBE3A/GDI1/ADGRB3/CDH4/CRABP2/ID1/ITPKA/LTK/NTRK1/SERPINF1/PLXNB1/PTK7/PTPN9/RGS2/VIM/STK24/CAMK1/SCARF1/EFNB2/SEMA3F/DBN1/EPHB3/EPHA3/VAMP7/NR2F1/TBR1/GRIN1/FZD4/MAGI2/ATP8A2/PLXNA3/SEMA3G/HECW2/EFHC2/S…	81
BP	GO:0001655	urogenital system development	58/2028	330/18670	0.000149213	0.00786494	0.00650551	AR/CDKN1C/ITGB4/JAG1/PTEN/NOTCH3/PECAM1/BCL2/ANXA1/SDC1/PKD1/TFAP2A/PSAP/FRS2/ITGA6/STRA6/ANGPT1/BCL2L11/SPRY1/ILK/VEGFA/RARB/BAX/SRD5A1/AHI1/FGFR1/UBE3A/FOXC1/EGR1/ID3/LIF/TACSTD2/SERPINF1/RXRA/WNT9B/SGPL1/EFNB2/CITED1/WNT2B/EPHB3/WNT11/MMP9/HES1/LAMA5/DLL1/SMO/SMAD7/ZBTB16/POU3F3/MAGI2/MMP17/PLCE1/IRX3/WT1/PDGFA/HYAL2/RDH10/LRRK2	58
BP	GO:0009135	purine nucleoside diphosphate metabolic process	30/2028	138/18670	0.000152525	0.00790437	0.00653812	SLC4A1/APP/CASK/TP53/SEC13/DLG2/AK9/OGDH/LDHA/MPP1/PFKM/NCOR1/ENO1/NUP54/NUP35/PFKFB3/PFKFB4/SIRT6/JMJD8/ZBTB20/PRKAA1/GAPDH/HK3/P2RX7/ALDOC/CBFA2T3/NUP62/TIGAR/BPGM/AK4	30
BP	GO:0009179	purine ribonucleoside diphosphate metabolic process	30/2028	138/18670	0.000152525	0.00790437	0.00653812	SLC4A1/APP/CASK/TP53/SEC13/DLG2/AK9/OGDH/LDHA/MPP1/PFKM/NCOR1/ENO1/NUP54/NUP35/PFKFB3/PFKFB4/SIRT6/JMJD8/ZBTB20/PRKAA1/GAPDH/HK3/P2RX7/ALDOC/CBFA2T3/NUP62/TIGAR/BPGM/AK4	30
BP	GO:0035336	long-chain fatty-acyl-CoA metabolic process	10/2028	25/18670	0.00015683	0.00805976	0.00666666	ELOVL6/ELOVL7/ELOVL5/ACSL1/ACSL4/ACSL6/ELOVL2/ELOVL4/ELOVL3/THEM5	10
BP	GO:0051056	regulation of small GTPase mediated signal transduction	59/2028	338/18670	0.000159182	0.008113	0.0067107	DNM2/ARHGAP17/CAVIN4/ARHGAP30/ARHGAP24/CDC42SE1/NOTCH2/RGL2/TNK1/CGNL1/ARHGAP22/SPRY1/ECT2/AKAP13/ARHGAP12/RHOH/ARFGAP1/RABGEF1/ARHGEF3/APOE/FRMD7/ARHGAP9/MCF2L/ARHGEF7/ABR/ITSN1/ITSN2/PLEKHG2/RHOT2/STAMBP/GDI1/BCL6/NTRK1/PSD/RAC2/RHOB/STK19/EPS8/F2RL1/SRC/ABCA1/RASGRP1/VAV3/NUP62/ARHGAP11A/ARAP2/ARAP1/PLCE1/RASIP1/ARHGEF40/HEG1/BCR/FOXM1/ARAP3/MADD/ROBO1/FGD5/RALGPS2/RASGRP4	59
BP	GO:0030497	fatty acid elongation	7/2028	13/18670	0.000167379	0.00845489	0.00699349	ABCD1/ELOVL6/ELOVL7/ELOVL5/ELOVL2/ELOVL4/ELOVL3	7
BP	GO:0002886	regulation of myeloid leukocyte mediated immunity	16/2028	55/18670	0.000168632	0.00845489	0.00699349	BTK/C3/DHX36/ITGAM/CD300A/IL4R/PDPK1/RABGEF1/ABR/HMOX1/RAC2/F2RL1/VAMP7/NPPA/DDX58/BCR	16
BP	GO:0097237	cellular response to toxic substance	46/2028	247/18670	0.00018136	0.00901972	0.00746069	MPO/PTEN/GSTM1/HGF/NOS3/ANXA1/GSTM2/NQO1/PTGS2/DNM2/PSAP/ADCY7/NFE2L2/GSTO2/SESN1/PDE8A/RELA/ECT2/STK25/APOE/DNMT3A/ABCG2/PRKCD/PRKAA1/EGR1/HMOX1/NTRK1/PRDX1/IL18RAP/RHOB/BNIP3/KCNMB1/AIFM1/SRC/LPO/GPX7/KLF2/SELENOT/STK26/SELENOS/CERS1/AXL/APEX1/LOXHD1/GPX6/LRRK2	46
BP	GO:0048568	embryonic organ development	71/2028	428/18670	0.000184286	0.00909194	0.00752043	CDKN1C/ALDH1A3/PKD1/TFAP2A/SPINT1/FRS2/ADM/TP53/LEF1/VASH2/NKX3-2/STRA6/NDRG4/BBS4/TEAD2/EOMES/VEGFA/RARB/SH2B3/SRF/MDFI/ERCC3/ABR/ZEB1/TGFB3/INSIG1/MTHFD1L/AHI1/FGFR1/FOXC1/FGF9/GATA1/HOXA4/ID3/LIF/PTK7/WNT9B/FZD6/CITED1/DLX2/WNT11/MMP14/GJB5/HES1/DLL1/SMO/IRX5/TBX1/SEC24B/NES/HOXA7/ZFPM2/CELSR1/RBPJ/MYO15A/ATP8A2/CCDC40/CHST11/BCR/SCT/HLX/PDGFA/PLCD3/MYO3B/ARL13B/HYAL1/HOXA3/ZFPM1/RDH10/USH1G/Z…	71
BP	GO:0048771	tissue remodeling	36/2028	179/18670	0.000189134	0.00911528	0.00753973	ADRB2/CST3/ITGB3/JAG1/LEP/PTH1R/NOS3/ANXA1/TP53/LRP5L/ATP6AP1/NOTCH2/AGER/DEF8/SYT7/MDK/ATG5/BAX/ABR/TGFB3/FOXC1/CEACAM1/CSPG4/LIF/LRP5/P2RX7/RAC2/MMP14/SRC/MERTK/SNX10/RBPJ/DLL4/BCR/AXL/HOXA3	36
BP	GO:0002367	cytokine production involved in immune response	24/2028	102/18670	0.000192306	0.00911528	0.00753973	BTK/IL1B/GAS6/TRIM6/TNFRSF1B/DHX36/MR1/SPON2/ANGPT1/IL18R1/ATG5/TNFSF4/TGFB3/BCL6/HMOX1/IL18RAP/CD74/F2RL1/FFAR2/CD96/SMAD7/DDX58/TRPM4/RSAD2	24
BP	GO:0002718	regulation of cytokine production involved in immune response	21/2028	84/18670	0.000193453	0.00911528	0.00753973	BTK/IL1B/TRIM6/TNFRSF1B/DHX36/SPON2/ANGPT1/IL18R1/ATG5/TNFSF4/TGFB3/BCL6/HMOX1/CD74/F2RL1/FFAR2/CD96/SMAD7/DDX58/TRPM4/RSAD2	21
BP	GO:0046889	positive regulation of lipid biosynthetic process	21/2028	84/18670	0.000193453	0.00911528	0.00753973	ABCD1/STAR/IL1B/ANXA1/PTGS2/SREBF1/SCARB1/ADM/LDLR/ELOVL5/APOE/STARD4/ZBTB20/PRKCD/PRKAA1/SMPD2/CD74/ABCG1/ABCD2/CTDNEP1/RDH10	21
BP	GO:0001974	blood vessel remodeling	14/2028	45/18670	0.000194888	0.00911528	0.00753973	CST3/JAG1/NOS3/ATG5/BAX/ABR/FOXC1/CEACAM1/LIF/RBPJ/DLL4/BCR/AXL/HOXA3	14
BP	GO:0098751	bone cell development	12/2028	35/18670	0.000198883	0.00911528	0.00753973	FLI1/ABI1/ATP6AP1/NOTCH2/WASF2/SH2B3/SRF/FOXP1/SRC/ZNF385A/FAM20C/ZFPM1	12
BP	GO:0009185	ribonucleoside diphosphate metabolic process	30/2028	140/18670	0.00019954	0.00911528	0.00753973	SLC4A1/APP/CASK/TP53/SEC13/DLG2/AK9/OGDH/LDHA/MPP1/PFKM/NCOR1/ENO1/NUP54/NUP35/PFKFB3/PFKFB4/SIRT6/JMJD8/ZBTB20/PRKAA1/GAPDH/HK3/P2RX7/ALDOC/CBFA2T3/NUP62/TIGAR/BPGM/AK4	30
BP	GO:0033865	nucleoside bisphosphate metabolic process	30/2028	140/18670	0.00019954	0.00911528	0.00753973	ABCD1/PPCS/DBI/DCAKD/ELOVL6/OGDH/HMGCL/NUDT7/ACSS1/SLC35B2/AADAT/ELOVL7/ELOVL5/HTD2/ACSL1/KYNU/ACSL4/PAPSS2/ACSL6/PIPOX/ELOVL2/ELOVL4/PANK2/ACOT11/PANK1/ELOVL3/SULT1C2/SULT1A2/SULT1A1/THEM5	30
BP	GO:0033875	ribonucleoside bisphosphate metabolic process	30/2028	140/18670	0.00019954	0.00911528	0.00753973	ABCD1/PPCS/DBI/DCAKD/ELOVL6/OGDH/HMGCL/NUDT7/ACSS1/SLC35B2/AADAT/ELOVL7/ELOVL5/HTD2/ACSL1/KYNU/ACSL4/PAPSS2/ACSL6/PIPOX/ELOVL2/ELOVL4/PANK2/ACOT11/PANK1/ELOVL3/SULT1C2/SULT1A2/SULT1A1/THEM5	30
BP	GO:0034032	purine nucleoside bisphosphate metabolic process	30/2028	140/18670	0.00019954	0.00911528	0.00753973	ABCD1/PPCS/DBI/DCAKD/ELOVL6/OGDH/HMGCL/NUDT7/ACSS1/SLC35B2/AADAT/ELOVL7/ELOVL5/HTD2/ACSL1/KYNU/ACSL4/PAPSS2/ACSL6/PIPOX/ELOVL2/ELOVL4/PANK2/ACOT11/PANK1/ELOVL3/SULT1C2/SULT1A2/SULT1A1/THEM5	30
BP	GO:0006165	nucleoside diphosphate phosphorylation	29/2028	134/18670	0.000211413	0.00947382	0.0078363	SLC4A1/APP/TP53/SEC13/AK9/OGDH/LDHA/PFKM/NCOR1/ENO1/NUP54/NUP35/NME6/PFKFB3/PFKFB4/SIRT6/JMJD8/ZBTB20/PRKAA1/GAPDH/HK3/NME3/P2RX7/ALDOC/CBFA2T3/NUP62/TIGAR/BPGM/AK4	29
BP	GO:0002262	myeloid cell homeostasis	31/2028	147/18670	0.000213533	0.00947382	0.0078363	SLC4A1/G6PD/ANXA1/RBFOX2/SMAP1/RPS24/BCL2L11/IKZF1/CDK6/PKNOX1/VEGFA/SH2B3/BAX/SRF/MAEA/IREB2/BCL6/GATA1/HMOX1/INHBA/PRDX1/TGFBR3/ISG15/HSPA1A/HSPA1B/MERTK/SLC7A11/KLF2/AXL/ZFPM1/BPGM	31
BP	GO:0019359	nicotinamide nucleotide biosynthetic process	31/2028	147/18670	0.000213533	0.00947382	0.0078363	SLC4A1/APP/PTGS2/RNLS/NADK2/TP53/SEC13/OGDH/LDHA/PFKM/NCOR1/ENO1/NUP54/NUP35/IDH2/PFKFB3/PFKFB4/SIRT6/JMJD8/ZBTB20/PRKAA1/GAPDH/HK3/P2RX7/KYNU/ALDOC/CBFA2T3/NUP62/TIGAR/NUDT12/BPGM	31
BP	GO:0019363	pyridine nucleotide biosynthetic process	31/2028	147/18670	0.000213533	0.00947382	0.0078363	SLC4A1/APP/PTGS2/RNLS/NADK2/TP53/SEC13/OGDH/LDHA/PFKM/NCOR1/ENO1/NUP54/NUP35/IDH2/PFKFB3/PFKFB4/SIRT6/JMJD8/ZBTB20/PRKAA1/GAPDH/HK3/P2RX7/KYNU/ALDOC/CBFA2T3/NUP62/TIGAR/NUDT12/BPGM	31
BP	GO:0042326	negative regulation of phosphorylation	76/2028	468/18670	0.000220471	0.00968562	0.00801149	CDKN1C/PTEN/IL1B/HGF/C1QL4/DYNLL1/WEE2/ADARB1/PRKAR1B/DAG1/PARD3/NCOR1/ZGPAT/ANGPT1/ZMYND11/C9orf72/CD300A/SPRY1/PDPK1/PTPRC/PKIB/PRKAR1A/NLRP6/AKT1S1/RHOH/ILK/PBK/DEPTOR/MICAL1/RABGEF1/SH2B3/BAX/GMFG/APOE/STAP1/SIRT6/SH3BP5L/CALM3/TAOK3/DGKQ/PRKCD/APC/DUSP9/CEACAM1/GADD45A/DUSP6/INHBA/LIF/LRP5/P2RX7/PSMD10/RGS2/SOCS1/DUSP8/MVP/CBFA2T3/EPHA1/F2RL1/HIPK3/SMAD7/TESK1/FBLN1/NUP62/RASIP1/TIGAR/HEG1/T…	76
BP	GO:0010038	response to metal ion	62/2028	364/18670	0.000221448	0.00968562	0.00801149	PTEN/STAR/G6PD/APP/BCL2/CYP1A2/NQO1/PTGS2/HNRNPD/SDC1/S100A13/TFAP2A/SEC31A/ADCY7/ABAT/SLFN14/ALOX15/DLG2/NFE2L2/ANXA5/KCNMB3/SYT7/CACNA1G/ECT2/ACO1/ANXA11/SPARC/TXNIP/CPNE5/CDH1/MEF2A/DNMT3A/ENTPD6/CARF/CALM3/GSN/TF/PRKAA1/GDI1/HMOX1/ITPR3/P2RX7/SERPINF1/BNIP3/KCNMB1/MMP9/NEUROD2/CPNE7/KCNMB4/SLC40A1/TIGAR/AQP9/CACNA1H/ADCY1/ZNF658/PAM/MAPK9/ARL13B/SCN5A/TERT/LRRK2/NUDT1	62
BP	GO:0001101	response to acid chemical	59/2028	343/18670	0.000238181	0.0102401	0.00847013	LEP/IGF2R/NQO1/PTGS2/HNRNPD/SREBF1/CPEB1/DNMT1/HMGCL/BCL2L1/LDLR/SESN1/HLCS/RELA/TEAD2/P2RY6/VEGFA/RARB/TNFSF4/SPARC/DNMT3A/CRLS1/ZEB1/ATG7/SLC38A9/GSN/PRKAA1/ASNS/CDO1/EGR1/ACSL1/GCLM/ID3/LTK/NTRK1/SERPINF1/PTK7/RXRA/TGFBR3/WNT9B/SOCS1/KCNMB1/AIFM1/WNT11/EPHA3/FFAR2/SRC/ABCA1/TBX1/GRIN1/FZD4/KLF2/RRAGB/SLC10A3/AACS/WNT3/WNT5B/LRP11/CDKN2D	59
BP	GO:0043010	camera-type eye development	55/2028	314/18670	0.000238603	0.0102401	0.00847013	CDKN1C/JAG1/PDE6B/PRPH2/GPD2/PDE6A/ALDH1A3/TFAP2A/FRS2/TMEM231/LRP5L/RD3/STRA6/TGIF2/SKIL/BCAR3/LCTL/PKNOX1/VEGFA/BAX/SRF/CRYGN/TSKU/ZEB1/AHI1/MDM1/FOXC1/INHBA/LRP5/SERPINF1/NECTIN1/RXRA/TUB/VIM/WNT9B/WNT2B/CLCN2/DLX2/LHX2/COL8A2/FAT1/LIMK2/DLL1/IRX5/MERTK/NES/FOXE3/FZD4/SLC7A11/FJX1/ATP8A2/DLL4/WT1/WNT5B/RDH10	55
BP	GO:0032102	negative regulation of response to external stimulus	62/2028	365/18670	0.000239107	0.0102401	0.00847013	ABCD1/LEP/PROS1/PTEN/F12/HGF/NOS3/TNFRSF1B/ADCY7/CASK/ABAT/SERPINE2/CHID1/ANXA5/LDLR/AGER/BBS4/PTPRC/MDK/NLRP6/PBK/NLRX1/FAM3A/RABGEF1/SEMA3B/SH2B3/APOE/STAP1/ABR/CARD8/NUCB2/PRKCD/AIF1/CEACAM1/CNR2/NT5E/SERPINF1/PLAU/SEMA3F/ABCD2/NBL1/CALCRL/TYRO3/GRIN1/PADI2/TKFC/PLXNA3/SELENOS/SLAMF8/SEMA3G/BCR/MMP28/WNT3/SEMA6B/PDGFA/C5orf30/ROBO1/IL20RB/PPARD/RTN4RL1/NLRC3/GHSR	62
BP	GO:0051668	localization within membrane	31/2028	148/18670	0.000242495	0.0103136	0.00853091	ITGB3/DRD4/DNM2/NUMB/RAP1A/SEC31A/GRIP2/FLNA/ITGAL/SEC13/DLG2/DAG1/PTPRC/APOE/MIA3/ADAM22/INSIG1/GSN/EFNB2/DBN1/HIP1/COLQ/SEC24B/MAGI2/SLC7A11/USP46/STX1B/NRXN2/GRASP/GHSR/AGRN	31
BP	GO:0006757	ATP generation from ADP	26/2028	116/18670	0.000245165	0.0103557	0.00856577	SLC4A1/APP/TP53/SEC13/AK9/OGDH/LDHA/PFKM/NCOR1/ENO1/NUP54/NUP35/PFKFB3/PFKFB4/SIRT6/JMJD8/ZBTB20/PRKAA1/GAPDH/HK3/P2RX7/ALDOC/CBFA2T3/NUP62/TIGAR/BPGM	26
BP	GO:0007517	muscle organ development	68/2028	410/18670	0.000250925	0.0105269	0.00870736	EMD/SGCB/MTM1/PTEN/TNNI3/G6PD/BCL2/FGFRL1/ITGA11/CAVIN4/FRS2/MRAS/GTF3C5/LEF1/ZBTB42/YBX3/ADARB1/MAFF/ETV1/FLNB/ARNTL/STRA6/MYL6B/HDAC9/IGSF8/EOMES/P2RX2/MEF2A/SIRT6/ANKRD2/FGFR1/PRKAA1/FOXC1/HBEGF/EGR1/ERBB3/FGF9/ID3/LIF/LOX/RGS2/RXRA/TGFBR3/EFNB2/DDX39B/LAMA5/DLL1/SMO/SPEG/SMAD7/TBX1/KLHL41/ZFPM2/SRPK3/BMP10/RBPJ/DLL4/HEG1/CACNA1H/HLX/WT1/MEGF10/CTDP1/MYLK/CCNT2/CCM2L/ZFPM1/KCNAB1	68
BP	GO:0009154	purine ribonucleotide catabolic process	11/2028	31/18670	0.000258937	0.0107896	0.00892468	ABCD1/HPRT1/PDE8A/NUDT7/NUDT4/ITPA/PDE4C/PDE8B/NT5E/PDE2A/PDE7B	11
BP	GO:2001237	negative regulation of extrinsic apoptotic signaling pathway	24/2028	104/18670	0.00026318	0.0108928	0.00901004	AR/IL1B/HGF/NOS3/BCL2/SGK3/ITGA6/TNFSF10/BCL2L1/ZMYND11/RELA/CTNNA1/GATA1/GCLM/HMOX1/TNFRSF10A/HSPA1A/HSPA1B/SRC/BRCA1/CTTN/UNC5B/RNF34/TERT	24
BP	GO:0040013	negative regulation of locomotion	66/2028	396/18670	0.000266909	0.0109735	0.00907678	JAG1/PTEN/BCL2/TBXA2R/SP100/NFE2L2/ADARB1/PLXNB3/DAG1/PTPRU/NDRG4/CD300A/ILK/RABGEF1/SEMA3B/IDH2/CTNNA1/SRF/CCL28/APOE/TMEFF2/CDH1/STAP1/ABR/MIA3/KRIT1/AIF1/HMOX1/TACSTD2/SERPINF1/PFN2/STK24/IFITM1/RHOB/SEMA3F/CD74/WNT11/EPHA1/NBL1/SMAD7/FBLN1/HOXA7/PADI2/MAGI2/BMP10/STK26/PLXNA3/DNAJA4/DLL4/SLAMF8/SEMA3G/RAP2C/BCR/PBLD/MMP28/MMRN2/WNT3/TRIM8/SEMA6B/HYAL2/C5orf30/APEX1/ROBO1/PPARD/ADAMTS9/GHSR	66
BP	GO:0035872	nucleotide-binding domain, leucine rich repeat containing receptor signaling pathway	12/2028	36/18670	0.000269065	0.0109889	0.00908948	IRAK1/IKBKG/IRGM/XIAP/RELA/UBE2V1/UBB/IRAK2/HSPA1A/HSPA1B/NOD1/RNF34	12
BP	GO:0046939	nucleotide phosphorylation	29/2028	136/18670	0.000275954	0.0111961	0.0092609	SLC4A1/APP/TP53/SEC13/AK9/OGDH/LDHA/PFKM/NCOR1/ENO1/NUP54/NUP35/NME6/PFKFB3/PFKFB4/SIRT6/JMJD8/ZBTB20/PRKAA1/GAPDH/HK3/NME3/P2RX7/ALDOC/CBFA2T3/NUP62/TIGAR/BPGM/AK4	29
BP	GO:0045216	cell-cell junction organization	32/2028	156/18670	0.000289232	0.0116401	0.00962818	PECAM1/LIMS2/PARD3/LIMS1/ECT2/CTNNA1/SRF/PKP4/CDH1/KIFC3/PKN2/UGT8/PLEKHA7/TGFB3/CXADR/APC/CDH4/PRTN3/NECTIN1/WNT11/CDH15/F2RL1/PRKCH/TLN2/HEG1/POF1B/PARD6G/ESAM/GJD3/CDHR3/MICALL2/LSR	32
BP	GO:0034599	cellular response to oxidative stress	53/2028	302/18670	0.000292074	0.0116401	0.00962818	ABCD1/BTK/MPO/G6PD/HGF/NOS3/BCL2/ANXA1/NQO1/HNRNPD/DNM2/PSAP/AGAP3/TP53/NCF2/VRK2/LANCL1/NFE2L2/ARNTL/PDE8A/RELA/ECT2/STK25/DAPK1/RAD52/STAU1/ANKRD2/ATG7/PRKCD/PRKAA1/AIF1/HMOX1/PRDX1/STK24/IL18RAP/RHOB/BNIP3/AIFM1/MMP9/HSPA1A/HSPA1B/SRC/SLC7A11/GPX7/GLRX2/KLF2/STK26/SELENOS/AXL/APEX1/MAPK9/MSRB3/LRRK2	53
BP	GO:0051607	defense response to virus	44/2028	238/18670	0.000292561	0.0116401	0.00962818	IL1B/BCL2/TRIM6/IFIT3/FLNA/DHX36/CRCP/MX1/ADARB1/NT5C3A/SPON2/ZMYND11/RELA/PTPRC/IFIT1/NLRX1/FAM111A/BNIP3L/ATG7/PUM2/IFIT2/RNASE2/IFITM1/OASL/BNIP3/ISG15/F2RL1/TRIM22/IRF9/IFITM2/DDX58/TKFC/CD207/HERC5/TLR9/PMAIP1/APOBEC3G/NLRC5/HYAL2/RSAD2/APOBEC3F/TRAF3IP2/NLRP9/IFNAR2	44
BP	GO:0014706	striated muscle tissue development	65/2028	390/18670	0.000295844	0.0116953	0.00967381	EMD/SGCB/MTM1/PTEN/TNNI3/G6PD/BCL2/FRS2/GTF3C5/LEF1/YBX3/MAFF/FLNB/ARNTL/MYL6B/HDAC9/IGSF8/NDRG4/PDLIM5/AKAP13/PRKAR1A/EOMES/P2RX2/ATG5/VEGFA/RARB/SRF/MEF2A/SIRT6/CXADR/ANKRD2/FGFR1/PRKAA1/FOXC1/EGR1/ERBB3/FGF9/LOX/RGS2/RXRA/TGFBR3/EFNB2/DDX39B/DLL1/SMO/SMAD7/TBX1/KLHL41/NPPA/ZFPM2/SRPK3/BMP10/RBPJ/DLL4/HEG1/HLX/WT1/MEGF10/CTDP1/CCNT2/CCM2L/ZFPM1/KCNAB1/SIK1/ADAMTS9	65
BP	GO:0006631	fatty acid metabolic process	64/2028	383/18670	0.000304878	0.0119757	0.00990572	ABCD1/C3/LEP/IL1B/ANXA1/CYP1A2/CYP2A7/GSTM2/PTGS2/SREBF1/PCK2/ACADVL/TBXAS1/PCCA/ELOVL6/ALOX15/DAGLB/AOAH/NUDT7/ACSS1/CREM/ACBD5/GGT1/ERFE/ELOVL7/ELOVL5/INSIG1/ERLIN1/HTD2/MECR/IVD/PRKAA1/ECH1/CEACAM1/ECI1/ACSL1/SGPL1/FADS2/CD74/ACSL4/ABCD2/LIPE/PHYH/MGLL/BRCA1/NAAA/HPGDS/ACSL6/ELOVL2/PECR/TRIB3/ELOVL4/AACS/PANK2/PNPLA3/ABHD3/PAM/LPIN1/ACOT11/ELOVL3/FAAH2/PPARD/THEM5/GHSR	64
BP	GO:2001239	regulation of extrinsic apoptotic signaling pathway in absence of ligand	14/2028	47/18670	0.000323929	0.0124753	0.010319	IL1B/BCL2/SGK3/PPP2R1B/BCL2L1/CTNNA1/FGFR1/GATA1/INHBA/HSPA1A/HSPA1B/SRPX/UNC5B/TERT	14
BP	GO:0034109	homotypic cell-cell adhesion	20/2028	81/18670	0.00032508	0.0124753	0.010319	ITGB3/GAS6/FLNA/ABAT/SERPINE2/PTPRU/ILK/CCL5/PIK3CG/CLIC1/SH2B3/CXADR/PRKCD/CEACAM1/GATA1/MYL9/TYRO3/SLC7A11/MEGF10/CCM2L	20
BP	GO:0048638	regulation of developmental growth	59/2028	347/18670	0.000325286	0.0124753	0.010319	ADRB2/AR/LEP/MTM1/PTEN/G6PD/APP/BCL2/DNM2/SH3PXD2B/RUFY3/YBX3/DISC1/NRCAM/BCL2L11/BBS4/SOCS2/ILK/VEGFA/STAT5A/SEMA3B/SRF/APOE/CPNE5/ITSN2/FGFR1/FOXC1/GDI1/CDH4/CRABP2/DUSP6/FGF9/RGS2/TGFBR3/SGPL1/SEMA3F/DBN1/DDX39B/DLL1/SMO/COLQ/AGR2/ZFPM2/BMP10/RBPJ/ATP8A2/PLAC8/PLXNA3/SEMA3G/HLX/WT1/WNT3/SEMA6B/NKD1/CTDP1/CTTN/PPARD/GHSR/AGRN	59
BP	GO:0014068	positive regulation of phosphatidylinositol 3-kinase signaling	21/2028	87/18670	0.000325689	0.0124753	0.010319	LEP/HGF/CSF3/HCST/ANGPT1/RGL2/MAZ/CCL5/PIK3CG/FGFR1/UBE3A/ERBB3/FLT1/NTRK1/PLXNB1/F2RL1/SRC/PIK3R5/PDGFA/UNC5B/PPARD	21
BP	GO:0003279	cardiac septum development	25/2028	112/18670	0.000341872	0.0130143	0.0107649	JAG1/NOS3/FGFRL1/DNM2/FRS2/TP53/LUZP1/MATR3/STRA6/NOTCH2/RARB/DHRS3/PDE2A/PTK7/TGFBR3/WNT11/HES1/SMO/SMAD7/TBX1/ZFPM2/RBPJ/HEG1/ROBO1/ZFPM1	25
BP	GO:0003205	cardiac chamber development	34/2028	171/18670	0.000350992	0.0132796	0.0109842	JAG1/TNNI3/NOS3/FGFRL1/DNM2/FRS2/TP53/LUZP1/MATR3/STRA6/NOTCH2/RARB/SRF/DHRS3/FOXC1/PDE2A/PTK7/RXRA/TGFBR3/WNT11/HES1/SMO/SMAD7/TBX1/ZFPM2/BMP10/RBPJ/DLL4/HEG1/CCM2L/ROBO1/ZFPM1/SCN5A/ADGRG6	34
BP	GO:0097305	response to alcohol	43/2028	233/18670	0.000354132	0.0132808	0.0109853	LEP/PTEN/STAR/G6PD/CSF3/DRD4/NQO1/HNRNPD/RGS19/TBXA2R/SPIDR/ADCY7/ABAT/GRIN2A/DAG1/BCL2L1/P2RY6/CTNNA1/TNFSF4/DYNAP/SPARC/CDH1/DNMT3A/CALM3/GSN/PRKAA1/ABCA2/CDO1/INHBA/RGS2/TGFBR3/KCNMB1/AIFM1/EPS8/FOSL1/ABCA1/SMO/BRCA1/GRIN1/KLF2/ADCY1/USP46/AACS	43
BP	GO:0009261	ribonucleotide catabolic process	11/2028	32/18670	0.000356127	0.0132808	0.0109853	ABCD1/HPRT1/PDE8A/NUDT7/NUDT4/ITPA/PDE4C/PDE8B/NT5E/PDE2A/PDE7B	11
BP	GO:0042063	gliogenesis	51/2028	290/18670	0.000357486	0.0132808	0.0109853	PTEN/APP/IL1B/ANXA1/SPINT1/PRMT5/TNFRSF1B/LEF1/SERPINE2/DISC1/DAG1/PARD3/LDLR/AGER/RELA/CDK6/MDK/ILK/MXRA8/IDH2/STAP1/NAB1/MBD1/ADAM22/ZNF488/GSN/C5AR1/CSPG4/ERBB3/KCNJ10/LIF/P2RY1/VIM/BNIP3/DLX2/DTX1/MMP14/HES1/DLL1/SMO/PRKCH/CSPG5/SOX10/CLCF1/TNFRSF21/GJC2/SH3TC2/SUN1/OLIG1/TERT/ADGRG6	51
BP	GO:0060537	muscle tissue development	67/2028	408/18670	0.000368871	0.0136217	0.0112673	EMD/SGCB/MTM1/PTEN/TNNI3/G6PD/BCL2/FRS2/GTF3C5/LEF1/YBX3/MAFF/FLNB/ARNTL/STRA6/MYL6B/HDAC9/IGSF8/NDRG4/PDLIM5/AKAP13/PRKAR1A/EOMES/P2RX2/ATG5/VEGFA/RARB/SRF/MEF2A/SIRT6/CXADR/ANKRD2/FGFR1/PRKAA1/FOXC1/EGR1/ERBB3/FGF9/LOX/RGS2/RXRA/TGFBR3/EFNB2/DDX39B/DLL1/SMO/SMAD7/TBX1/KLHL41/NPPA/ZFPM2/SRPK3/BMP10/RBPJ/DLL4/HEG1/HLX/WT1/MEGF10/CTDP1/MYLK/CCNT2/CCM2L/ZFPM1/KCNAB1/SIK1/ADAMTS9	67
BP	GO:0042866	pyruvate biosynthetic process	26/2028	119/18670	0.000375077	0.0137205	0.0113489	SLC4A1/APP/TP53/SEC13/OGDH/LDHA/PFKM/NCOR1/ENO1/NUP54/NUP35/PFKFB3/PFKFB4/SIRT6/JMJD8/ZBTB20/PRKAA1/GAPDH/HK3/P2RX7/ALDOC/CBFA2T3/NUP62/TIGAR/SRR/BPGM	26
BP	GO:1901136	carbohydrate derivative catabolic process	37/2028	192/18670	0.000375994	0.0137205	0.0113489	ABCD1/CST3/HPRT1/GPD2/SDC1/PSAP/HPSE/NT5C3A/AOAH/CD44/PDE8A/NUDT7/GALT/MBD4/NUDT4/ITPA/PDE4C/PDE8B/PRKCD/CSPG4/NT5E/PDE2A/RENBP/UPP1/CSPG5/SDC3/AMDHD2/PDE7B/APOBEC3G/HYAL2/APOBEC3F/GPC2/HYAL1/LYG2/ADAMTS9/AGRN/NUDT1	37
BP	GO:0050866	negative regulation of cell activation	38/2028	199/18670	0.000381316	0.0138265	0.0114366	BTK/NOS3/ANXA1/NRARP/VSIG4/ABAT/SERPINE2/LDLR/CD300A/IL4R/PTPRC/MDK/PRKAR1A/RABGEF1/SH2B3/TNFSF4/APOE/ABR/PRKCD/BCL6/CEACAM1/CNR2/HMOX1/INHBA/SOCS1/CD74/DTX1/CD80/HMGB3/SMAD7/TYRO3/MERTK/TNFRSF21/BCR/AXL/HLX/PDGFA/IL20RB	38
BP	GO:0048844	artery morphogenesis	19/2028	76/18670	0.000383383	0.0138265	0.0114366	JAG1/NOTCH3/LDLR/STRA6/MDK/VEGFA/SRF/APOE/FOXC1/EFNB2/WNT11/HES1/SMAD7/TBX1/SEC24B/RBPJ/DLL4/MYLK/ADAMTS9	19
BP	GO:0046031	ADP metabolic process	27/2028	126/18670	0.000405864	0.0145521	0.0120368	SLC4A1/APP/TP53/SEC13/AK9/OGDH/LDHA/PFKM/NCOR1/ENO1/NUP54/NUP35/PFKFB3/PFKFB4/SIRT6/JMJD8/ZBTB20/PRKAA1/GAPDH/HK3/P2RX7/ALDOC/CBFA2T3/NUP62/TIGAR/BPGM/AK4	27
BP	GO:0001836	release of cytochrome c from mitochondria	16/2028	59/18670	0.000408634	0.0145667	0.0120489	HGF/BCL2/HIGD1A/TP53/TNFSF10/BCL2L1/BCL2L11/BAX/CHCHD10/PSMD10/HRK/BNIP3/MMP9/PAM16/MFF/PMAIP1	16
BP	GO:0006469	negative regulation of protein kinase activity	43/2028	235/18670	0.000427312	0.0150736	0.0124682	CDKN1C/PTEN/IL1B/WEE2/ADARB1/PRKAR1B/ZGPAT/CD300A/SPRY1/PDPK1/PTPRC/PKIB/PRKAR1A/AKT1S1/ILK/DEPTOR/SH2B3/GMFG/APOE/SH3BP5L/TAOK3/PRKCD/APC/DUSP9/CEACAM1/GADD45A/DUSP6/LRP5/RGS2/SOCS1/DUSP8/MVP/EPHA1/HIPK3/TESK1/NUP62/RASIP1/HEG1/TRIB3/SRCIN1/HYAL2/CDKN2D/DUSP19	43
BP	GO:0051348	negative regulation of transferase activity	50/2028	285/18670	0.000430103	0.0150736	0.0124682	CDKN1C/PTEN/IL1B/WEE2/TP53/FBXO5/ADARB1/PRKAR1B/ZGPAT/CD300A/SPRY1/PDPK1/PTPRC/PKIB/PRKAR1A/AKT1S1/RHOH/ILK/DEPTOR/PINX1/SH2B3/GMFG/APOE/SH3BP5L/TAOK3/PRKCD/APC/DUSP9/CEACAM1/GADD45A/DUSP6/LRP5/RGS2/SOCS1/DUSP8/MVP/EPHA1/SRC/HIPK3/SMAD7/TESK1/NUP62/RASIP1/HEG1/TRIB3/CERS1/SRCIN1/HYAL2/CDKN2D/DUSP19	50
BP	GO:0072089	stem cell proliferation	26/2028	120/18670	0.000430186	0.0150736	0.0124682	NUMB/FRS2/TP53/LEF1/DAGLB/DISC1/PTPRC/N4BP2L2/VEGFA/CTNNA1/AKNA/SIRT6/ABCB1/ARIH2/FGFR1/HMGA2/CITED1/WNT2B/SMO/FBLN1/NES/SOX10/HHIP/WNT3/TERT/LRRK2	26
BP	GO:0007265	Ras protein signal transduction	72/2028	448/18670	0.000433277	0.0150962	0.0124868	PECAM1/RREB1/DNM2/RAP1A/CAVIN4/CDC42SE1/MRAS/TP53/PLD1/C15orf62/DNMT1/RAB28/RAPGEF6/RIPOR1/NOTCH2/WASF2/RAB43/RGL2/TNK1/RAP1B/SPRY1/ECT2/AKAP13/RALGDS/RHOH/ARFGAP1/RABGEF1/ARHGEF3/APOE/MCF2L/ARHGEF7/ABR/RAB37/ITSN1/ITSN2/PLEKHG2/RHOT2/STAMBP/GDI1/AIF1/BCL6/NTRK1/PSD/RAC2/RALB/RHOB/RAB27B/STK19/EPS8/RAB33A/F2RL1/ABCA1/RASGRP1/VAV3/RAB40B/NUP62/CELSR1/RND1/PLCE1/RASIP1/ARHGEF40/HEG1/RAP2C/BCR/FOXM1…	72
BP	GO:0001659	temperature homeostasis	34/2028	173/18670	0.00043869	0.0151989	0.0125718	ADRB2/LEP/TSHR/IL1B/NPR3/PRLR/PTGS2/ACADVL/ABAT/ELOVL6/ARNTL/DDIT3/IL4R/TFE3/IL18R1/VEGFA/SIRT6/EHMT1/APC/GATM/HCRT/EGR1/ACSL1/ID1/GPR3/RBPJ/YBX2/PLAC8/HOXC10/BSCL2/PGAM5/LPIN1/ACOT11/ELOVL3	34
BP	GO:0045807	positive regulation of endocytosis	31/2028	153/18670	0.000446399	0.0152551	0.0126183	C3/IL1B/GAS6/DNM2/RAP1A/ANO6/ANGPT1/PTPRC/VEGFA/APOE/STAP1/ABR/SCYL2/ITSN1/MYO18A/TBC1D5/SGIP1/AHI1/IL15RA/TF/PTX3/TUB/F2RL1/HIP1/DLL1/MERTK/MAGI2/BCR/AXL/ATAD1/LRRK2	31
BP	GO:0046460	neutral lipid biosynthetic process	13/2028	43/18670	0.000447733	0.0152551	0.0126183	C3/SREBF1/PCK2/SCARB1/GK/LDLR/ACSL1/ACSL4/CTDNEP1/PLCE1/PNPLA3/LPIN1/SIK1	13
BP	GO:0046463	acylglycerol biosynthetic process	13/2028	43/18670	0.000447733	0.0152551	0.0126183	C3/SREBF1/PCK2/SCARB1/GK/LDLR/ACSL1/ACSL4/CTDNEP1/PLCE1/PNPLA3/LPIN1/SIK1	13
BP	GO:2000106	regulation of leukocyte apoptotic process	20/2028	83/18670	0.00045821	0.0155263	0.0128426	BTK/PTEN/ANXA1/GAS6/TP53/CCL5/BAX/AURKB/FOXP1/BCL6/IL7R/P2RX7/TSC22D3/CD74/MERTK/SLC7A11/SELENOS/AXL/GHSR/DOCK8	20
BP	GO:0046661	male sex differentiation	32/2028	160/18670	0.000463106	0.0156064	0.0129089	AR/STAR/BCL2/SDC1/REC8/FLNA/YBX3/TNFSF10/BCL2L1/BCL2L11/UBB/CTNNA1/BAX/SRD5A1/SF1/COL9A3/FGF9/GATA1/INHBA/NTRK1/WNT9B/SGPL1/BCL2L2/WNT2B/MMP14/ZFPM2/HOXA10/AMHR2/WT1/PATZ1/HOXA9/NUDT1	32
BP	GO:0010544	negative regulation of platelet activation	8/2028	19/18670	0.000479307	0.0159602	0.0132016	NOS3/ABAT/SERPINE2/SH2B3/APOE/PRKCD/CEACAM1/PDGFA	8
BP	GO:0061351	neural precursor cell proliferation	30/2028	147/18670	0.000482032	0.0159602	0.0132016	NUMB/SPINT1/FRS2/FLNA/TP53/LEF1/DAGLB/LIMS2/DISC1/ATF5/MDK/ILK/VEGFA/CTNNA1/AKNA/SHCBP1/FGFR1/C5AR1/FZD6/DBN1/LHX2/SMO/POU3F3/NES/SOX10/CEND1/DLL4/GJC2/HHIP/LRRK2	30
BP	GO:0071236	cellular response to antibiotic	30/2028	147/18670	0.000482032	0.0159602	0.0132016	PTEN/STAR/HGF/ANXA1/NQO1/PSAP/ADCY7/TP53/NFE2L2/PDE8A/RELA/ECT2/STK25/DNMT3A/PRKCD/PRKAA1/EGR1/ID3/IL18RAP/RHOB/BNIP3/KCNMB1/AIFM1/SRC/KLF2/STK26/ADCY1/AXL/APEX1/LRRK2	30
BP	GO:0046651	lymphocyte proliferation	48/2028	272/18670	0.000483957	0.0159602	0.0132016	BTK/HPRT1/LEP/IL1B/BCL2/ANXA1/TNFRSF1B/VSIG4/TP53/LEF1/CCND3/CD19/CD22/AGER/CLECL1/CD300A/PTPRC/PRKAR1A/CCL5/PIK3CG/ICOSLG/BAX/TNFSF4/PRKCD/AIF1/BCL6/HLA-DMB/HLA-DPB1/IL7R/P2RX7/RAC2/CD74/CD80/HES1/CD180/VAV3/TNFSF13B/NFATC2/CLCF1/TNFRSF21/MZB1/TLR9/HLA-DPA1/TNFRSF13C/IL20RB/CD46/BTN3A1/DOCK8	48
BP	GO:0034349	glial cell apoptotic process	7/2028	15/18670	0.000515548	0.0169116	0.0139885	GAS6/TP53/PRKCD/AKAP12/DLL1/PRKCH/TNFRSF21	7
BP	GO:0006096	glycolytic process	25/2028	115/18670	0.000521306	0.01701	0.0140699	SLC4A1/APP/TP53/SEC13/OGDH/LDHA/PFKM/NCOR1/ENO1/NUP54/NUP35/PFKFB3/PFKFB4/SIRT6/JMJD8/ZBTB20/PRKAA1/GAPDH/HK3/P2RX7/ALDOC/CBFA2T3/NUP62/TIGAR/BPGM	25
BP	GO:0002576	platelet degranulation	27/2028	128/18670	0.00052717	0.0171108	0.0141533	ITGB3/PROS1/PECAM1/APP/HGF/GAS6/PSAP/ABCC4/FLNA/SERPINA1/CHID1/ANXA5/TEX264/VEGFA/SPARC/SRGN/TGFB3/TF/CFD/LAMP2/P2RX1/PCDH7/RAB27B/MMRN1/F8/PDGFA/MAGED2	27
BP	GO:0038034	signal transduction in absence of ligand	18/2028	72/18670	0.000540495	0.0173606	0.0143599	IL1B/BCL2/SGK3/PPP2R1B/BCL2L1/BCL2L11/CTNNA1/BAX/FGFR1/ERBB3/GATA1/INHBA/BCL2L2/HSPA1A/HSPA1B/SRPX/UNC5B/TERT	18
BP	GO:0097192	extrinsic apoptotic signaling pathway in absence of ligand	18/2028	72/18670	0.000540495	0.0173606	0.0143599	IL1B/BCL2/SGK3/PPP2R1B/BCL2L1/BCL2L11/CTNNA1/BAX/FGFR1/ERBB3/GATA1/INHBA/BCL2L2/HSPA1A/HSPA1B/SRPX/UNC5B/TERT	18
BP	GO:0001933	negative regulation of protein phosphorylation	69/2028	429/18670	0.000551873	0.0176342	0.0145862	CDKN1C/PTEN/IL1B/HGF/C1QL4/WEE2/ADARB1/PRKAR1B/DAG1/PARD3/NCOR1/ZGPAT/ANGPT1/ZMYND11/C9orf72/CD300A/SPRY1/PDPK1/PTPRC/PKIB/PRKAR1A/NLRP6/AKT1S1/ILK/PBK/DEPTOR/MICAL1/RABGEF1/SH2B3/BAX/GMFG/APOE/SH3BP5L/CALM3/TAOK3/DGKQ/PRKCD/APC/DUSP9/CEACAM1/GADD45A/DUSP6/LIF/LRP5/P2RX7/PSMD10/RGS2/SOCS1/DUSP8/MVP/EPHA1/F2RL1/HIPK3/SMAD7/TESK1/FBLN1/NUP62/RASIP1/HEG1/TRIB3/FOXM1/PBLD/SRCIN1/HYAL2/CDKN2D/DUSP19/S…	69
BP	GO:0010976	positive regulation of neuron projection development	49/2028	281/18670	0.000561993	0.0177771	0.0147044	HGF/RAP1A/VLDLR/RUFY3/ITGA6/DHX36/SERPINI1/NFE2L2/PLXNB3/DISC1/ARMCX5-GPRASP2/NDRG4/PLK5/SKIL/CREB3L2/MDK/STK25/ILK/VEGFA/SRF/APOE/CPNE5/ITSN1/ITSN2/FGFR1/GDI1/CDH4/CRABP2/ITPKA/LTK/NTRK1/SERPINF1/PLXNB1/PTK7/RGS2/CAMK1/SCARF1/DBN1/EPHA3/VAMP7/FZD4/MAGI2/ATP8A2/PLXNA3/WNT3/PLXNA1/ROBO1/GPC2/NEGR1	49
BP	GO:0034101	erythrocyte homeostasis	26/2028	122/18670	0.000562109	0.0177771	0.0147044	SLC4A1/G6PD/RBFOX2/SMAP1/RPS24/IKZF1/CDK6/PKNOX1/VEGFA/SH2B3/SRF/MAEA/IREB2/BCL6/GATA1/HMOX1/INHBA/PRDX1/TGFBR3/ISG15/HSPA1A/HSPA1B/KLF2/AXL/ZFPM1/BPGM	26
BP	GO:0032943	mononuclear cell proliferation	48/2028	274/18670	0.00057265	0.0179375	0.0148371	BTK/HPRT1/LEP/IL1B/BCL2/ANXA1/TNFRSF1B/VSIG4/TP53/LEF1/CCND3/CD19/CD22/AGER/CLECL1/CD300A/PTPRC/PRKAR1A/CCL5/PIK3CG/ICOSLG/BAX/TNFSF4/PRKCD/AIF1/BCL6/HLA-DMB/HLA-DPB1/IL7R/P2RX7/RAC2/CD74/CD80/HES1/CD180/VAV3/TNFSF13B/NFATC2/CLCF1/TNFRSF21/MZB1/TLR9/HLA-DPA1/TNFRSF13C/IL20RB/CD46/BTN3A1/DOCK8	48
BP	GO:0006195	purine nucleotide catabolic process	13/2028	44/18670	0.000573	0.0179375	0.0148371	ABCD1/HPRT1/PDE8A/NUDT7/NUDT4/ITPA/PDE4C/PDE8B/NT5C2/NT5E/PDE2A/PDE7B/NUDT1	13
BP	GO:0001818	negative regulation of cytokine production	51/2028	296/18670	0.000584308	0.0181991	0.0150535	ABCD1/BTK/HGF/ANXA1/GAS6/VSIG4/ADCY7/LEF1/CHID1/HOMER3/ANGPT1/HDAC9/AGER/PTPRC/NLRX1/RABGEF1/TNFSF4/SRGN/RPS6KA5/TGFB3/TIA1/CARD8/FGFR1/BCL6/CEACAM1/HMOX1/INHBA/FURIN/WNT11/HOMER2/ISG15/ABCD2/F2RL1/DLL1/CD96/SMAD7/TAX1BP1/MERTK/DDX58/TNFRSF21/KLF2/HERC5/TLR9/SELENOS/AXL/NLRC5/C5orf30/IL20RB/ZFPM1/NLRC3/GHSR	51
BP	GO:0051591	response to cAMP	22/2028	97/18670	0.000600284	0.0185255	0.0153234	KCNQ1/STAR/APP/SREBF1/SDC1/RAP1A/LDHA/HCN2/RELA/RAP1B/PIK3CG/SPARC/SRD5A1/DGKQ/CDO1/PDE2A/VGF/CITED1/FOSL1/AQP9/WT1/APEX1	22
BP	GO:2000027	regulation of animal organ morphogenesis	45/2028	253/18670	0.000600793	0.0185255	0.0153234	AR/JAG1/HGF/BCL2/TFAP2A/FRS2/BCOR/PSMB5/LIMS2/PSMC5/SPRY1/MDK/PSME1/PSMA6/VEGFA/BAX/AHI1/FGFR1/CELSR2/FOXC1/CEACAM1/LIF/TACSTD2/PSMD10/PTK7/RXRA/WNT9B/FZD6/CITED1/WNT2B/WNT11/HES1/SMO/TBX1/SEC24B/FZD4/MAGI2/CELSR1/BMP10/RBPJ/WT1/PDGFA/NKD1/ROBO1/PSMC4	45
BP	GO:0060333	interferon-gamma-mediated signaling pathway	21/2028	91/18670	0.000620798	0.0190471	0.0157548	CIITA/SP100/TP53/IRGM/CD44/HLA-DQB1/HLA-DRB1/TRIM62/PRKCD/HLA-DPB1/OASL/SOCS1/GBP2/HLA-B/TRIM22/IRF9/IFI30/HLA-DRA/TRIM8/NLRC5/HLA-DPA1	21
BP	GO:0010001	glial cell differentiation	40/2028	218/18670	0.00062816	0.0191775	0.0158628	PTEN/APP/IL1B/SPINT1/PRMT5/TNFRSF1B/LEF1/SERPINE2/DAG1/PARD3/LDLR/AGER/RELA/CDK6/MDK/ILK/MXRA8/NAB1/MBD1/ADAM22/ZNF488/GSN/C5AR1/ERBB3/KCNJ10/LIF/VIM/BNIP3/DLX2/DTX1/HES1/DLL1/SMO/CSPG5/SOX10/CLCF1/TNFRSF21/SH3TC2/OLIG1/ADGRG6	40
BP	GO:0120033	negative regulation of plasma membrane bounded cell projection assembly	10/2028	29/18670	0.000639735	0.0194347	0.0160755	DNM2/PLXNB3/ODF2L/STAP1/CCP110/TBC1D30/PRKCD/TACSTD2/PFN2/MAP4	10
BP	GO:0030336	negative regulation of cell migration	56/2028	334/18670	0.000645896	0.0195257	0.0161507	JAG1/PTEN/BCL2/TBXA2R/SP100/NFE2L2/ADARB1/PLXNB3/DAG1/PTPRU/NDRG4/CD300A/ILK/RABGEF1/IDH2/SRF/CCL28/APOE/TMEFF2/CDH1/STAP1/ABR/MIA3/KRIT1/AIF1/HMOX1/TACSTD2/SERPINF1/PFN2/STK24/IFITM1/RHOB/CD74/WNT11/EPHA1/NBL1/SMAD7/HOXA7/PADI2/MAGI2/BMP10/STK26/DNAJA4/DLL4/SLAMF8/RAP2C/BCR/PBLD/MMP28/MMRN2/HYAL2/C5orf30/APEX1/ROBO1/PPARD/ADAMTS9	56
BP	GO:2000146	negative regulation of cell motility	58/2028	349/18670	0.000654409	0.0196791	0.0162777	JAG1/PTEN/BCL2/TBXA2R/SP100/NFE2L2/ADARB1/PLXNB3/DAG1/PTPRU/NDRG4/CD300A/ILK/RABGEF1/IDH2/CTNNA1/SRF/CCL28/APOE/TMEFF2/CDH1/STAP1/ABR/MIA3/KRIT1/AIF1/HMOX1/TACSTD2/SERPINF1/PFN2/STK24/IFITM1/RHOB/CD74/WNT11/EPHA1/NBL1/SMAD7/FBLN1/HOXA7/PADI2/MAGI2/BMP10/STK26/DNAJA4/DLL4/SLAMF8/RAP2C/BCR/PBLD/MMP28/MMRN2/HYAL2/C5orf30/APEX1/ROBO1/PPARD/ADAMTS9	58
BP	GO:0106106	cold-induced thermogenesis	29/2028	143/18670	0.000660545	0.0196791	0.0162777	ADRB2/LEP/TSHR/NPR3/PRLR/ELOVL6/ARNTL/DDIT3/IL4R/TFE3/IL18R1/VEGFA/SIRT6/EHMT1/APC/GATM/HCRT/ACSL1/ID1/GPR3/RBPJ/YBX2/PLAC8/HOXC10/BSCL2/PGAM5/LPIN1/ACOT11/ELOVL3	29
BP	GO:0120161	regulation of cold-induced thermogenesis	29/2028	143/18670	0.000660545	0.0196791	0.0162777	ADRB2/LEP/TSHR/NPR3/PRLR/ELOVL6/ARNTL/DDIT3/IL4R/TFE3/IL18R1/VEGFA/SIRT6/EHMT1/APC/GATM/HCRT/ACSL1/ID1/GPR3/RBPJ/YBX2/PLAC8/HOXC10/BSCL2/PGAM5/LPIN1/ACOT11/ELOVL3	29
BP	GO:0071887	leukocyte apoptotic process	23/2028	104/18670	0.000665008	0.0197168	0.0163088	BTK/PTEN/ANXA1/GAS6/TP53/BCL2L11/CCL5/BAX/AURKB/FOXP1/BCL6/IL7R/P2RX7/TSC22D3/CD74/MERTK/SLC7A11/TNFRSF21/SELENOS/AXL/TRAF3IP2/GHSR/DOCK8	23
BP	GO:0019218	regulation of steroid metabolic process	26/2028	124/18670	0.000728161	0.021486	0.0177722	LEP/STAR/IL1B/SREBF1/ACADVL/ADM/GFI1/ELOVL6/FDPS/DHCR7/LDLR/FDFT1/APOE/STARD4/SF1/INSIG1/ARV1/DGKQ/ERLIN1/LMF1/PRKAA1/EGR1/CLCN2/SREBF2/ABCG1/PANK2	26
BP	GO:0070059	intrinsic apoptotic signaling pathway in response to endoplasmic reticulum stress	16/2028	62/18670	0.000743535	0.0218351	0.018061	BCL2/TP53/BCL2L1/DDIT3/BCL2L11/CASP4/BAX/ERN1/AIFM1/HSPA1A/HYOU1/HERPUD1/SELENOS/PMAIP1/TRIB3/LRRK2	16
BP	GO:1903708	positive regulation of hemopoiesis	35/2028	185/18670	0.000755688	0.0219837	0.0181839	BTK/JAG1/ANXA1/CSF3/GAS6/SMAP1/DHX36/LEF1/ATP6AP1/AGER/IL4R/PTPRC/MDK/N4BP2L2/TNFSF4/PPP2R3C/FOXC1/BCL6/GATA1/IL7R/INHBA/LIF/SOCS1/CD101/CD74/MMP14/ISG15/CD80/HSPA1A/HSPA1B/RASGRP1/ZBTB16/AXL/HLX/CD46	35
BP	GO:0033866	nucleoside bisphosphate biosynthetic process	17/2028	68/18670	0.000762853	0.0219837	0.0181839	PPCS/DCAKD/ELOVL6/ACSS1/SLC35B2/ELOVL7/ELOVL5/HTD2/ACSL1/ACSL4/PAPSS2/ACSL6/ELOVL2/ELOVL4/PANK2/PANK1/ELOVL3	17
BP	GO:0034030	ribonucleoside bisphosphate biosynthetic process	17/2028	68/18670	0.000762853	0.0219837	0.0181839	PPCS/DCAKD/ELOVL6/ACSS1/SLC35B2/ELOVL7/ELOVL5/HTD2/ACSL1/ACSL4/PAPSS2/ACSL6/ELOVL2/ELOVL4/PANK2/PANK1/ELOVL3	17
BP	GO:0034033	purine nucleoside bisphosphate biosynthetic process	17/2028	68/18670	0.000762853	0.0219837	0.0181839	PPCS/DCAKD/ELOVL6/ACSS1/SLC35B2/ELOVL7/ELOVL5/HTD2/ACSL1/ACSL4/PAPSS2/ACSL6/ELOVL2/ELOVL4/PANK2/PANK1/ELOVL3	17
BP	GO:0060485	mesenchyme development	48/2028	278/18670	0.000794574	0.0227913	0.0188519	JAG1/PTEN/IL1B/HGF/NOS3/BCL2/TGFB1I1/LEF1/PHLDB1/DAG1/EPB41L5/TEAD2/SPRY1/MDK/EOMES/GLIPR2/SEMA3B/AKNA/TGFB3/TRIM62/FGFR1/FOXC1/ERBB3/FGF9/PTK7/S100A4/TGFBR3/HMGA2/SEMA3F/WNT11/EPHA3/HES1/LAMA5/SMO/SMAD7/TBX1/SOX10/ZFPM2/RBPJ/DLL3/SEMA3G/PBLD/WT1/SEMA6B/KBTBD8/ROBO1/DACT3/RDH10	48
BP	GO:0002697	regulation of immune effector process	72/2028	458/18670	0.000816336	0.0233071	0.0192786	BTK/C3/LEP/PROS1/IL1B/ANXA1/TRIM6/RAP1A/TNFRSF1B/VSIG4/DHX36/ITGAM/MLH1/CD19/CD22/SPON2/ANGPT1/AGER/FCER2/CD300A/IL4R/PDPK1/PTPRC/IFIT1/NLRX1/IL18R1/ATG5/RABGEF1/TNFSF4/ABR/TGFB3/MYO18A/PUM2/BCL6/CEACAM1/C1R/C5AR1/CFHR1/HLA-DMB/HMOX1/IL7R/P2RX7/RAC2/IL18RAP/CD74/CD80/F2RL1/FFAR2/HLA-B/VAMP7/RASGRP1/CD96/SMAD7/NPPA/CLCF1/DDX58/TKFC/HERC5/MZB1/TLR9/TRPM4/SLAMF8/BCR/APOBEC3G/HLX/ULBP2/ULBP1/RSAD2/IL…	72
BP	GO:0002065	columnar/cuboidal epithelial cell differentiation	24/2028	112/18670	0.000828815	0.0233779	0.0193371	JAG1/MYCL/TMEM231/ESRP1/LEF1/ARNTL/NKX3-2/CDK6/PDPK1/RARB/FGFR1/JAG2/RXRA/PYY/WNT11/HES1/DLL1/SMO/SEC24B/AGR2/RBPJ/MCOLN3/FAM20C/TIGAR	24
BP	GO:0032354	response to follicle-stimulating hormone	7/2028	16/18670	0.000830882	0.0233779	0.0193371	STAR/SRD5A1/ASNS/GCLM/INHBA/TGFBR3/GHSR	7
BP	GO:0009299	mRNA transcription	9/2028	25/18670	0.000833978	0.0233779	0.0193371	SREBF1/FLNA/TP53/DDIT3/SRF/C5AR1/HIPK3/FOXE3/PPARD	9
BP	GO:1903306	negative regulation of regulated secretory pathway	9/2028	25/18670	0.000833978	0.0233779	0.0193371	RAP1A/RAP1B/CD300A/RABGEF1/ABR/CEACAM1/HMOX1/BCR/CBARP	9
BP	GO:0002064	epithelial cell development	38/2028	207/18670	0.00083836	0.0233944	0.0193508	AR/JAG1/PECAM1/IL1B/SDC1/RAP1A/PSAP/FRS2/FLNA/FLNB/ARNTL/EPB41L5/NKX3-2/RAP1B/CDK6/PDPK1/HYDIN/VEGFA/RARB/IFT74/FGFR1/ID1/NTRK1/PDE2A/VIM/S1PR2/F2RL1/FAT1/DLL1/SMO/SEC24B/MAGI2/TIGAR/HEG1/RAP2C/POF1B/WNT5B/COL23A1	38
BP	GO:0045080	positive regulation of chemokine biosynthetic process	6/2028	12/18670	0.000842985	0.0234175	0.0193699	APP/IL1B/AGER/EGR1/HMOX1/CD74	6
BP	GO:0070423	nucleotide-binding oligomerization domain containing signaling pathway	11/2028	35/18670	0.000847286	0.0234314	0.0193814	IRAK1/IKBKG/IRGM/XIAP/RELA/UBE2V1/UBB/IRAK2/HSPA1A/HSPA1B/NOD1	11
BP	GO:0090200	positive regulation of release of cytochrome c from mitochondria	10/2028	30/18670	0.000867047	0.0238709	0.0197449	TP53/TNFSF10/BCL2L11/BAX/CHCHD10/HRK/BNIP3/MMP9/MFF/PMAIP1	10
BP	GO:0016125	sterol metabolic process	32/2028	166/18670	0.000896706	0.0245777	0.0203295	LEP/STAR/G6PD/APP/CYP27A1/SREBF1/VLDLR/ACADVL/CUBN/SCARB1/ELOVL6/FDPS/DHCR7/LDLR/FDFT1/APOE/HSD17B7/INSIG1/ARV1/DGKQ/ERLIN1/LMF1/PRKAA1/RXRA/SCARF1/SREBF2/ABCG1/LIPE/ABCA1/CYP46A1/OSBPL5/PPARD	32
BP	GO:0002700	regulation of production of molecular mediator of immune response	28/2028	139/18670	0.000904389	0.0246786	0.020413	BTK/IL1B/TRIM6/TNFRSF1B/DHX36/MLH1/CD22/SPON2/ANGPT1/IL4R/PTPRC/IL18R1/ATG5/TNFSF4/TGFB3/BCL6/HMOX1/CD74/F2RL1/FFAR2/CD96/SMAD7/CLCF1/DDX58/MZB1/TLR9/TRPM4/RSAD2	28
BP	GO:0003281	ventricular septum development	18/2028	75/18670	0.00090945	0.0246844	0.0204178	NOS3/FGFRL1/DNM2/FRS2/LUZP1/MATR3/STRA6/PDE2A/PTK7/TGFBR3/WNT11/HES1/SMAD7/ZFPM2/RBPJ/HEG1/ROBO1/ZFPM1	18
BP	GO:0043300	regulation of leukocyte degranulation	13/2028	46/18670	0.000913411	0.0246844	0.0204178	ITGAM/CD300A/IL4R/PDPK1/RABGEF1/ABR/CEACAM1/HMOX1/RAC2/F2RL1/VAMP7/NPPA/BCR	13
BP	GO:1905330	regulation of morphogenesis of an epithelium	34/2028	180/18670	0.000917692	0.0246844	0.0204178	AR/PTEN/HGF/ITGAX/RREB1/PSMB5/PSMC5/MDK/PSME1/PSMA6/VEGFA/SIRT6/FOXP1/AHI1/FGFR1/CELSR2/LIF/TACSTD2/PSMD10/PTK7/RXRA/WNT9B/FZD6/CITED1/WNT2B/WNT11/SMO/SEC24B/FZD4/MAGI2/CELSR1/PDGFA/NKD1/PSMC4	34
BP	GO:1901215	negative regulation of neuron death	38/2028	208/18670	0.000920612	0.0246844	0.0204178	STAR/BCL2/CSF3/TNFRSF1B/IKBKG/BCL2L1/ARMCX5-GPRASP2/ANGPT1/PDPK1/MDK/ILK/CLN3/BAX/BTBD10/APOE/TGFB3/ITSN1/ATG7/STAMBP/C5AR1/ERBB3/GCLM/HMOX1/NTRK1/SERPINF1/CITED1/TYRO3/HYOU1/NES/GRIN1/CLCF1/SLC7A11/TIGAR/AXL/UNC5B/NRBP2/TERT/LRRK2	38
BP	GO:0090316	positive regulation of intracellular protein transport	30/2028	153/18670	0.000960289	0.0256368	0.0212056	EMD/LEP/IL1B/GAS6/PTGS2/SLC35D3/RUFY3/FLNA/TP53/BCAP31/ITGAM/RIPOR1/SH3GLB1/ECT2/C2CD5/B3GAT3/CDH1/ATG13/ARIH2/HPS4/BCAS3/PRKCD/PRKAA1/RAC2/CAMK1/SREBF2/SMO/MFF/HYAL2/MICALL2	30
BP	GO:0016049	cell growth	75/2028	484/18670	0.000973894	0.0257768	0.0213214	G6PD/APP/BCL2/NPR1/DNM2/RPS6KA1/SGK3/RUFY3/ST20/TP53/LEF1/SERPINE2/DISC1/CDHR2/SLC9A6/EPB41L5/NRCAM/ENO1/PRMT2/ALCAM/TNK1/C9orf72/PDLIM5/SOCS2/AKAP13/ILK/VEGFA/SEMA3B/SRF/APOE/NME6/CPNE5/SIRT6/ITSN2/ARIH2/BRAT1/GDI1/IGFBP4/BCL6/CEACAM1/CDH4/CRABP2/HBEGF/INHBA/PSMD10/RGS2/SEMA3F/DBN1/WNT11/DDX39B/LHX2/MMP14/GDF9/HSPA1A/HSPA1B/PAK4/NPPA/BMP10/PLCE1/PLXNA3/SEMA3G/WT1/WNT3/SEMA6B/PLXNA1/HYAL2/CTDP1/C…	75
BP	GO:0022604	regulation of cell morphogenesis	75/2028	484/18670	0.000973894	0.0257768	0.0213214	PTEN/ANXA1/RREB1/DNM2/S100A13/RUFY3/CDC42SE1/PALM/FLNA/DHX36/C15orf62/LIMS2/PLXNB3/DISC1/DAG1/LIMS1/NRCAM/ARMCX5-GPRASP2/CD44/PARVB/SKIL/PDLIM5/MDK/STK25/RHOH/ILK/VEGFA/ZMYM1/SEMA3B/SRF/APOE/SPARC/CPNE5/ARHGEF7/MKLN1/ITSN2/LARP4/UBE3A/GDI1/ADGRB3/CDH4/CRABP2/ID1/ITPKA/TACSTD2/P2RY1/PLXNB1/RHOB/SEMA3F/DBN1/EPHB3/EPS8/DIAPH1/SRC/VAMP7/FBLN1/CSPG5/TBR1/GRIN1/FZD4/RND1/ARAP1/PLXNA3/SEMA3G/HECW2/SRCIN…	75
BP	GO:1903305	regulation of regulated secretory pathway	31/2028	160/18670	0.000980541	0.0258419	0.0213752	RAP1A/CASK/ITGAM/RAP1B/SYT7/CACNA1G/CD300A/IL4R/PDPK1/MICAL1/RABGEF1/ABR/CALM3/CEACAM1/HMOX1/P2RX1/P2RY1/PFN2/RAC2/DOC2A/F2RL1/VAMP7/NPPA/CSPG5/CACNA1H/ADCY1/BCR/STX1B/CBARP/LRRK2/PRKCB	31
BP	GO:0007389	pattern specification process	70/2028	446/18670	0.00100009	0.0262066	0.0216769	AR/C3/NRARP/DNAAF4/LFNG/FRS2/DYNC2H1/BCOR/TP53/LEF1/LRP5L/ITGAM/HES7/AP1B1/ABI1/EPB41L5/NKX3-2/DDIT3/NDRG4/BBS4/SPRY1/RNF111/EOMES/SRF/MDFI/ZEB1/IFT74/AHI1/FGFR1/APC/CELSR2/FOXC1/HOXA4/LRP5/BHLHE40/CITED1/WNT2B/SEMA3F/DLX2/LHX2/NBL1/HES1/DLL1/SMO/TBX1/ZBTB16/TBR1/HOXA7/CELSR1/LHX3/RBPJ/DLL3/HOXC10/CCDC40/HOXA10/DLL4/AMHR2/HHIP/IRX3/WT1/WNT3/BHLHE41/NKD1/ROBO1/ARL13B/CCDC151/HOXA9/HOXA3/TMEM107/RF…	70
BP	GO:0051147	regulation of muscle cell differentiation	34/2028	181/18670	0.00101448	0.0262066	0.0216769	G6PD/BCL2/FRS2/DNMT1/MORF4L2/HDAC9/IL4R/AKAP13/CTNNA1/SRF/MEF2A/BNIP2/ZEB1/ANKRD2/TCF3/FGF9/RGS2/CAMK1/EFNB2/DDX39B/CDH15/MMP14/DLL1/TBX1/NFATC2/BMP10/RBPJ/BHLHE41/MEGF10/BOC/CTDP1/NFATC1/SIK1/NEK5	34
BP	GO:0019432	triglyceride biosynthetic process	12/2028	41/18670	0.00101481	0.0262066	0.0216769	C3/SREBF1/PCK2/SCARB1/GK/LDLR/ACSL1/ACSL4/CTDNEP1/PNPLA3/LPIN1/SIK1	12
BP	GO:0035337	fatty-acyl-CoA metabolic process	12/2028	41/18670	0.00101481	0.0262066	0.0216769	ABCD1/ELOVL6/ELOVL7/ELOVL5/HTD2/ACSL1/ACSL4/ACSL6/ELOVL2/ELOVL4/ELOVL3/THEM5	12
BP	GO:0072073	kidney epithelium development	28/2028	140/18670	0.00101563	0.0262066	0.0216769	JAG1/PECAM1/BCL2/SDC1/PKD1/SPRY1/ILK/VEGFA/RARB/AHI1/FGFR1/FOXC1/LIF/TACSTD2/WNT9B/EFNB2/CITED1/WNT2B/WNT11/HES1/LAMA5/DLL1/SMO/SMAD7/POU3F3/MAGI2/IRX3/WT1	28
BP	GO:0016042	lipid catabolic process	55/2028	333/18670	0.00102995	0.0264654	0.021891	ABCD1/LEP/IL1B/CYP1A2/CYP27A1/PCK2/ACADVL/PSAP/SCARB1/LIPN/PCCA/PLD1/LGALS12/DAGLB/DDHD1/AOAH/PLCXD2/LDLR/LIPF/NUDT7/ACBD5/IDH1/PIK3CG/PLCB2/APOE/PLD4/IAH1/SRD5A1/PLCH1/MECR/IVD/PRKCD/PRKAA1/ECH1/ECI1/SMPD2/SCARF1/SGPL1/ABCD2/LIPE/PHYH/CYP46A1/MGLL/NAAA/PLCE1/PECR/SCT/PNPLA3/BSCL2/PLCD3/ABHD3/LIPH/LPIN1/CES4A/PPARD	55
BP	GO:0043524	negative regulation of neuron apoptotic process	29/2028	147/18670	0.00104633	0.0267197	0.0221012	STAR/BCL2/BCL2L1/ARMCX5-GPRASP2/ANGPT1/PDPK1/MDK/ILK/CLN3/BAX/APOE/TGFB3/ITSN1/STAMBP/C5AR1/ERBB3/GCLM/HMOX1/NTRK1/CITED1/TYRO3/HYOU1/NES/GRIN1/CLCF1/AXL/UNC5B/NRBP2/TERT	29
BP	GO:0035904	aorta development	15/2028	58/18670	0.00105083	0.0267197	0.0221012	JAG1/LEP/DNM2/SRF/LOX/PDE2A/EFNB2/HES1/TBX1/SEC24B/RBPJ/DLL4/MYLK/ROBO1/ADAMTS9	15
BP	GO:0003177	pulmonary valve development	8/2028	21/18670	0.00105771	0.0267197	0.0221012	JAG1/NOS3/TNFRSF1B/STRA6/NOTCH2/RBPJ/ROBO1/NFATC1	8
BP	GO:0035455	response to interferon-alpha	8/2028	21/18670	0.00105771	0.0267197	0.0221012	STAR/GAS6/IFIT3/IFIT2/IFITM1/IFITM2/AXL/IFNAR2	8
BP	GO:0007162	negative regulation of cell adhesion	49/2028	289/18670	0.00106151	0.0267197	0.0221012	JAG1/PTEN/ANXA1/NRARP/VSIG4/CASK/ABAT/SERPINE2/PLXNB3/EPB41L5/ANGPT1/CD300A/IL4R/PTPRC/MDK/PRKAR1A/VEGFA/SH2B3/TNFSF4/SWAP70/CCL28/CDH1/AKNA/MIA3/ADAM22/BCAS3/PRKCD/BCL6/CEACAM1/ERBB3/TACSTD2/PLXNB1/SOCS1/CD74/DTX1/MMP14/CD80/SRC/SMAD7/FBLN1/HOXA7/FZD4/TNFRSF21/RND1/PLXNA3/HLX/PLXNA1/CCM2L/IL20RB	49
BP	GO:1990845	adaptive thermogenesis	30/2028	154/18670	0.0010712	0.0267409	0.0221188	ADRB2/LEP/TSHR/NPR3/PRLR/ELOVL6/ARNTL/DDIT3/IL4R/TFE3/IL18R1/VEGFA/SIRT6/EHMT1/APC/GATM/HCRT/ACSL1/ID1/GPR3/RBPJ/YBX2/PLAC8/HOXC10/SCT/BSCL2/PGAM5/LPIN1/ACOT11/ELOVL3	30
BP	GO:0045454	cell redox homeostasis	18/2028	76/18670	0.00107271	0.0267409	0.0221188	MPO/NOS3/NOS2/GLRX/NCF2/NFE2L2/SCO2/DDIT3/DNAJC16/KRIT1/PRDX1/RAC2/LPO/GLRX2/SELENOT/SELENOS/SH3BGRL3/APEX1	18
BP	GO:0051090	regulation of DNA-binding transcription factor activity	68/2028	432/18670	0.00108389	0.0267409	0.0221188	AR/BTK/PTEN/APP/IL1B/CSF3/GAS6/PKD1/IRAK1/SGK3/TRAF5/SP100/COMMD7/IKBKG/FLNA/GFI1/TRAF1/DDIT3/AGER/PRMT2/RELA/UBE2V1/EOMES/UBB/EPHA5/PSMA6/IL18R1/VEGFA/SRF/TNFSF4/MDFI/RPS6KA5/RBCK1/TRIM62/FANK1/TCF3/CARD8/IRAK2/HMOX1/ID1/ID3/NTRK1/PSMD10/FZD6/BHLHE40/IL18RAP/HSPA1A/HSPA1B/FOSL1/SMO/SMAD7/TAX1BP1/TRIM22/NOD1/NEUROD2/PRKCH/FZD4/DDX58/TLR9/BEX1/ADCY1/TRIM8/NLRC5/MAPK9/SIK1/ERC1/NLRC3/PRKCB	68
BP	GO:0060348	bone development	39/2028	217/18670	0.00109623	0.0267409	0.0221188	LEP/SH3PXD2B/TFAP2A/TP53/LRP5L/ANO6/FLI1/ABI1/ATP6AP1/IFT80/NOTCH2/WASF2/PTPRC/AKAP13/RARB/SH2B3/SRF/SPARC/DHRS3/NAB1/SRD5A1/TGFB3/MIGA2/INSIG1/FOXP1/PRPSAP2/DYM/FOXC1/LOX/LRP5/PLXNB1/PAPSS2/MMP14/SRC/TTC9/ZNF385A/FAM20C/VWA1/ZFPM1	39
BP	GO:0071241	cellular response to inorganic substance	39/2028	217/18670	0.00109623	0.0267409	0.0221188	STAR/APP/CYP1A2/NQO1/PTGS2/HNRNPD/DNM2/TFAP2A/SPIDR/ADCY7/SLFN14/ALOX15/DLG2/NFE2L2/ANXA5/SYT7/ECT2/CPNE5/CDH1/MEF2A/CARF/GSN/TF/PRKAA1/HMOX1/SERPINF1/BNIP3/AIFM1/MMP9/NEUROD2/CPNE7/SLC40A1/TIGAR/CACNA1H/ADCY1/ZNF658/MAPK9/SCN5A/LRRK2	39
BP	GO:0030260	entry into host cell	27/2028	134/18670	0.00110138	0.0267409	0.0221188	ITGB3/GAS6/SCARB1/ANPEP/DAG1/LDLR/CDH1/TRIM62/CXADR/GSN/PTX3/NECTIN1/IFITM1/EFNB2/CD74/CD80/HSPA1A/HSPA1B/SRC/TYRO3/IFITM2/AXL/TRIM8/HYAL2/CDHR3/HYAL1/CD46	27
BP	GO:0044409	entry into host	27/2028	134/18670	0.00110138	0.0267409	0.0221188	ITGB3/GAS6/SCARB1/ANPEP/DAG1/LDLR/CDH1/TRIM62/CXADR/GSN/PTX3/NECTIN1/IFITM1/EFNB2/CD74/CD80/HSPA1A/HSPA1B/SRC/TYRO3/IFITM2/AXL/TRIM8/HYAL2/CDHR3/HYAL1/CD46	27
BP	GO:0051806	entry into cell of other organism involved in symbiotic interaction	27/2028	134/18670	0.00110138	0.0267409	0.0221188	ITGB3/GAS6/SCARB1/ANPEP/DAG1/LDLR/CDH1/TRIM62/CXADR/GSN/PTX3/NECTIN1/IFITM1/EFNB2/CD74/CD80/HSPA1A/HSPA1B/SRC/TYRO3/IFITM2/AXL/TRIM8/HYAL2/CDHR3/HYAL1/CD46	27
BP	GO:0051828	entry into other organism involved in symbiotic interaction	27/2028	134/18670	0.00110138	0.0267409	0.0221188	ITGB3/GAS6/SCARB1/ANPEP/DAG1/LDLR/CDH1/TRIM62/CXADR/GSN/PTX3/NECTIN1/IFITM1/EFNB2/CD74/CD80/HSPA1A/HSPA1B/SRC/TYRO3/IFITM2/AXL/TRIM8/HYAL2/CDHR3/HYAL1/CD46	27
BP	GO:0046165	alcohol biosynthetic process	33/2028	175/18670	0.00111466	0.0269573	0.0222978	LEP/PTH1R/G6PD/IL1B/CYP27A1/SREBF1/PCK2/GFI1/ELOVL6/FDPS/IMPA1/DHCR7/P2RY6/PPIP5K2/PLCB2/FDFT1/APOE/HSD17B7/INSIG1/ARV1/DGKQ/ERLIN1/PLCH1/PRKAA1/ITPKA/P2RY1/CLCN2/SREBF2/ABCG1/PLCE1/ISYNA1/CACNA1H/PLCD3	33
BP	GO:0042100	B cell proliferation	21/2028	95/18670	0.00112406	0.0269731	0.0223109	BTK/BCL2/LEF1/CD19/CD22/CD300A/PTPRC/BAX/PRKCD/BCL6/IL7R/CD74/CD180/VAV3/TNFSF13B/NFATC2/CLCF1/TNFRSF21/MZB1/TLR9/TNFRSF13C	21
BP	GO:0050810	regulation of steroid biosynthetic process	21/2028	95/18670	0.00112406	0.0269731	0.0223109	LEP/STAR/IL1B/SREBF1/ADM/GFI1/ELOVL6/FDPS/DHCR7/FDFT1/APOE/STARD4/SF1/INSIG1/DGKQ/ERLIN1/PRKAA1/EGR1/CLCN2/SREBF2/ABCG1	21
BP	GO:2000107	negative regulation of leukocyte apoptotic process	13/2028	47/18670	0.0011388	0.027118	0.0224307	GAS6/CCL5/AURKB/FOXP1/BCL6/IL7R/TSC22D3/CD74/MERTK/SELENOS/AXL/GHSR/DOCK8	13
BP	GO:0046718	viral entry into host cell	25/2028	121/18670	0.00113889	0.027118	0.0224307	ITGB3/GAS6/SCARB1/ANPEP/DAG1/LDLR/TRIM62/CXADR/GSN/PTX3/NECTIN1/IFITM1/EFNB2/CD74/CD80/HSPA1A/HSPA1B/TYRO3/IFITM2/AXL/TRIM8/HYAL2/CDHR3/HYAL1/CD46	25
BP	GO:0031668	cellular response to extracellular stimulus	46/2028	268/18670	0.00114492	0.0271567	0.0224627	LEP/BCL2/GAS6/PTGS2/SREBF1/ITGA6/MAP1LC3B2/HIGD1A/TP53/NFE2L2/RIPOR1/SESN1/SH3GLB1/PTPRC/ATG5/SRF/WIPI1/SRD5A1/ATG7/PRKAA1/AIF1/ASNS/HMOX1/LAMP2/P2RX7/P2RY1/P2RY11/RALB/UPP1/WNT9B/STK24/TRIM24/WNT2B/AIFM1/FOXA3/SREBF2/FOSL1/GLRX2/STK26/RRAGB/TRPM4/PMAIP1/AXL/SIK1/LRRK2/NUDT1	46
BP	GO:0033198	response to ATP	10/2028	31/18670	0.00115662	0.0273291	0.0226054	PTEN/IL1B/PTGS2/P2RX2/DGKQ/P2RX1/P2RX7/P2RY1/P2RY11/TRPM4	10
BP	GO:0097306	cellular response to alcohol	20/2028	89/18670	0.00117725	0.0277103	0.0229207	PTEN/SPIDR/ADCY7/DAG1/P2RY6/CTNNA1/TNFSF4/DYNAP/CDH1/DNMT3A/PRKAA1/INHBA/KCNMB1/AIFM1/ABCA1/SMO/BRCA1/KLF2/ADCY1/AACS	20
BP	GO:0007160	cell-matrix adhesion	40/2028	225/18670	0.00118272	0.0277333	0.0229396	ITGB3/ITGB4/JAG1/PTEN/PECAM1/BCL2/ITGA11/PKD1/ITGA6/HPSE/ITGAL/CASK/DISC1/DAG1/EPB41L5/LIMS1/CD44/BCL2L11/CDK6/PDPK1/ILK/VEGFA/SRF/CCL28/ARHGEF7/MKLN1/BCAS3/BCL6/PLAU/MMP14/EPHA1/EPHA3/SRC/LAMA5/CD96/HOXA7/TMEM8B/BCR/CTTN/ADAMTS9	40
BP	GO:0045785	positive regulation of cell adhesion	64/2028	403/18670	0.00119232	0.0278524	0.0230382	LEP/IL1B/ANXA1/RREB1/DNM2/IRAK1/ITGA6/FLNA/DYSF/ALOX15/LIMS2/DISC1/DAG1/EPB41L5/LIMS1/PTPRU/ANGPT1/CD44/AGER/RELA/CLECL1/IL4R/CDK6/PDPK1/PTPRC/MDK/ILK/CCL5/TFE3/ICOSLG/VEGFA/TNFSF4/CCL28/ARHGEF7/IFT74/AIF1/BCL6/HLA-DMB/HLA-DPB1/IL7R/SOCS1/EFNB2/CD74/CD80/EPHA1/SRC/HES1/RASGRP1/SMAD7/ZBTB16/VAV3/AGR2/TNFSF13B/CSPG5/MMRN1/HLX/MMRN2/EMILIN2/HLA-DPA1/TNFRSF13C/EMID1/HYAL1/CD46/DOCK8	64
BP	GO:0070661	leukocyte proliferation	50/2028	298/18670	0.00120089	0.0279466	0.0231162	BTK/HPRT1/LEP/IL1B/BCL2/ANXA1/NPR3/TNFRSF1B/VSIG4/TP53/LEF1/CCND3/CD19/CD22/AGER/CLECL1/CD300A/PTPRC/PRKAR1A/CCL5/PIK3CG/ICOSLG/BAX/TNFSF4/PRKCD/AIF1/BCL6/HLA-DMB/HLA-DPB1/IL7R/P2RX7/RAC2/CD74/CD80/F2RL1/HES1/CD180/VAV3/TNFSF13B/NFATC2/CLCF1/TNFRSF21/MZB1/TLR9/HLA-DPA1/TNFRSF13C/IL20RB/CD46/BTN3A1/DOCK8	50
BP	GO:0060563	neuroepithelial cell differentiation	14/2028	53/18670	0.00122199	0.0281675	0.0232988	JAG1/MYCL/TMEM231/ESRP1/LEF1/FGFR1/JAG2/WNT11/HES1/DLL1/SEC24B/RBPJ/MCOLN3/FAM20C	14
BP	GO:0008652	cellular amino acid biosynthetic process	19/2028	83/18670	0.00122368	0.0281675	0.0232988	ASL/ALDH18A1/KYAT1/ABAT/SEPHS1/GGT1/GLUD1/RIMKLB/CBSL/GATM/ASNS/CDO1/GPT/GLUD2/ADI1/PSAT1/SRR/AGXT2/GPT2	19
BP	GO:0051100	negative regulation of binding	32/2028	169/18670	0.00122408	0.0281675	0.0232988	ADRB2/SP100/LEF1/GPSM1/DISC1/EPB41L5/DDIT3/TEX14/C9orf72/IFIT1/BAX/MDFI/FRMD7/AURKB/PRKCD/IFIT2/GATA1/CFHR1/HMOX1/ID1/ID3/P2RY1/RALB/HMGA2/CAMK1/LHX2/SMO/NES/CCM2L/PTPRF/ZFPM1/LRRK2	32
BP	GO:0071248	cellular response to metal ion	35/2028	190/18670	0.00123436	0.0282561	0.0233721	STAR/APP/CYP1A2/NQO1/PTGS2/TFAP2A/ADCY7/SLFN14/ALOX15/DLG2/NFE2L2/ANXA5/SYT7/ECT2/CPNE5/CDH1/MEF2A/CARF/GSN/TF/PRKAA1/HMOX1/SERPINF1/BNIP3/MMP9/NEUROD2/CPNE7/SLC40A1/TIGAR/CACNA1H/ADCY1/ZNF658/MAPK9/SCN5A/LRRK2	35
BP	GO:0001889	liver development	27/2028	135/18670	0.00123709	0.0282561	0.0233721	HGF/ANXA1/IGF2R/HNRNPD/RPS6KA1/PKD1/RAP1A/PCK2/PRMT5/LIMS2/HMGCL/RELA/MDK/FPGS/RARB/SRD5A1/ASNS/CEACAM1/HMOX1/TGFBR3/DDX39B/HES1/CCDC40/HLX/AACS/AK4/LSR	27
BP	GO:0050663	cytokine secretion	42/2028	240/18670	0.00124658	0.0283677	0.0234644	LEP/IL1B/NOS2/ANXA1/GAS6/TRIM6/S100A13/TNFRSF1B/DHX36/DYSF/CD58/ANGPT1/HDAC9/AGER/CLECL1/IL4R/MDK/ATG5/RABGEF1/SRGN/FOXP1/CARD8/GAPDH/AIF1/P2RX7/SOCS1/AKAP12/ISG15/F2RL1/FFAR2/SRC/ABCA1/RASGRP1/DDX58/TNFRSF21/RBPJ/TLR9/HYAL2/IL17RC/BTN3A1/GHSR/LRRK2	42
BP	GO:0007568	aging	53/2028	321/18670	0.00126689	0.0286174	0.023671	CDKN1C/LEP/MPO/PTEN/PTH1R/APP/BCL2/NQO1/PTGS2/SREBF1/IRAK1/TNFRSF1B/ADM/TP53/ABAT/FBXO5/NFE2L2/DAG1/ARNTL/LIMS1/AGER/RELA/CDK6/ILK/CTNNA1/SRF/AURKB/HMGA1/DNMT3A/MBD1/TGFB3/NEK4/ATG7/GSN/PRKCD/BCL6/GCLM/NTRK1/P2RY1/SERPINF1/HMGA2/KYNU/KCNMB1/NUP62/GLRX2/ATP8A2/SRR/FOXM1/HYAL2/APEX1/TERT/LRRK2/NUDT1	53
BP	GO:0070527	platelet aggregation	15/2028	59/18670	0.00126976	0.0286174	0.023671	ITGB3/GAS6/FLNA/ABAT/SERPINE2/ILK/PIK3CG/CLIC1/SH2B3/PRKCD/CEACAM1/GATA1/MYL9/TYRO3/SLC7A11	15
BP	GO:0031643	positive regulation of myelination	7/2028	17/18670	0.00128075	0.0286174	0.023671	HGF/ITGAX/TNFRSF1B/DAG1/PARD3/ZNF488/SOX10	7
BP	GO:0035855	megakaryocyte development	7/2028	17/18670	0.00128075	0.0286174	0.023671	FLI1/ABI1/WASF2/SH2B3/SRF/ZNF385A/ZFPM1	7
BP	GO:0043651	linoleic acid metabolic process	7/2028	17/18670	0.00128075	0.0286174	0.023671	ABCD1/GSTM2/ELOVL5/ACSL1/FADS2/ELOVL2/ELOVL3	7
BP	GO:0009267	cellular response to starvation	29/2028	149/18670	0.00130398	0.0288681	0.0238783	BCL2/GAS6/SREBF1/MAP1LC3B2/HIGD1A/TP53/NFE2L2/RIPOR1/SESN1/SH3GLB1/ATG5/WIPI1/SRD5A1/ATG7/PRKAA1/ASNS/LAMP2/RALB/UPP1/WNT9B/STK24/WNT2B/FOXA3/SREBF2/STK26/RRAGB/PMAIP1/SIK1/LRRK2	29
BP	GO:0051092	positive regulation of NF-kappaB transcription factor activity	29/2028	149/18670	0.00130398	0.0288681	0.0238783	AR/BTK/APP/IL1B/IRAK1/TRAF5/IKBKG/TRAF1/AGER/RELA/UBE2V1/UBB/PSMA6/IL18R1/RPS6KA5/RBCK1/TRIM62/IRAK2/NTRK1/IL18RAP/HSPA1A/HSPA1B/TRIM22/NOD1/PRKCH/TLR9/TRIM8/ERC1/PRKCB	29
BP	GO:0048762	mesenchymal cell differentiation	39/2028	219/18670	0.00130842	0.0288681	0.0238783	JAG1/PTEN/IL1B/HGF/BCL2/TGFB1I1/LEF1/PHLDB1/DAG1/EPB41L5/SPRY1/MDK/EOMES/GLIPR2/SEMA3B/AKNA/TGFB3/TRIM62/FGFR1/FOXC1/S100A4/TGFBR3/HMGA2/SEMA3F/WNT11/EPHA3/HES1/LAMA5/SMO/SMAD7/TBX1/SOX10/RBPJ/SEMA3G/PBLD/SEMA6B/KBTBD8/DACT3/RDH10	39
BP	GO:0001676	long-chain fatty acid metabolic process	23/2028	109/18670	0.0013107	0.0288681	0.0238783	ABCD1/CYP1A2/CYP2A7/GSTM2/PTGS2/TBXAS1/ELOVL6/ALOX15/DAGLB/ELOVL5/ACSL1/FADS2/ACSL4/LIPE/MGLL/HPGDS/ACSL6/ELOVL2/PNPLA3/PAM/ACOT11/ELOVL3/FAAH2	23
BP	GO:0042180	cellular ketone metabolic process	43/2028	248/18670	0.00132727	0.0290261	0.024009	ABCD1/STAR/GPD2/IL1B/ANXA1/NQO1/PTGS2/SREBF1/ACADVL/COQ10A/KYAT1/ADM/OAZ3/PSMB5/PSMC5/CBR3/PSME1/PSMA6/AADAT/ERFE/ELOVL5/STARD4/PDSS1/SRD5A1/INSIG1/DGKQ/ERLIN1/CEACAM1/EGR1/PSMD10/KYNU/CD74/CLCN2/ABCD2/CYP46A1/BRCA1/SLC7A11/CACNA1H/TRIB3/PANK2/PSMC4/RDH10/GHSR	43
BP	GO:0009410	response to xenobiotic stimulus	49/2028	292/18670	0.00133199	0.0290261	0.024009	HPRT1/STAR/GSTM1/CYP1A2/CYP2A7/DRD4/GSTM2/NQO1/DNM2/PCK2/RGS9/ASIC1/ABAT/GRIN2A/EFTUD2/GSTO2/HDAC9/CBR3/AHRR/RELA/STAT5A/GGT1/NQO2/DNMT3A/MBD1/SRD5A1/CALM3/ATG7/UBE3A/PRKAA1/AIF1/CDO1/CNR2/EGR1/ACSL1/PDE2A/SERPINF1/RGS2/HOMER2/LPO/CYP46A1/GRIN1/ARNT2/TIGAR/SRR/UGT2B28/SULT1A2/SULT1A1/GHSR	49
BP	GO:0090287	regulation of cellular response to growth factor stimulus	49/2028	292/18670	0.00133199	0.0290261	0.024009	CDKN1C/ITGB3/IL1B/DNM2/TGFB1I1/CASK/TP53/NREP/ADAMTSL2/XIAP/SLC9A6/TOB1/SKIL/SPRY1/PDPK1/RNF111/ILK/UBB/NUMA1/VEGFA/ZEB1/TGFB3/FGFR1/FGF9/FLT1/LOX/NEO1/TGFBR3/CITED1/HSPA1A/NBL1/HES1/DLL1/SMAD7/FZD4/MYOF/RBPJ/CHST11/FAM20C/PBLD/HHIP/VEPH1/MMRN2/PTP4A3/ADGRA2/LRG1/WFIKKN1/ROBO1/PRKCB	49
BP	GO:0003206	cardiac chamber morphogenesis	26/2028	129/18670	0.00134184	0.0291379	0.0241015	JAG1/TNNI3/NOS3/FGFRL1/TP53/NOTCH2/RARB/SRF/DHRS3/FOXC1/RXRA/TGFBR3/WNT11/HES1/SMO/SMAD7/TBX1/ZFPM2/BMP10/RBPJ/DLL4/HEG1/CCM2L/ROBO1/ZFPM1/ADGRG6	26
BP	GO:0060562	epithelial tube morphogenesis	53/2028	322/18670	0.00136005	0.0292914	0.0242284	AR/BCL2/ITGAX/NRARP/PKD1/SPINT1/ADM/LEF1/LRP5L/LUZP1/DAG1/NDRG4/BBS4/TEAD2/SPRY1/MDK/ILK/VEGFA/SRF/SIRT6/FOXP1/MTHFD1L/AHI1/LRP5/TACSTD2/PTK7/VASP/WNT9B/FZD6/RHOB/EFNB2/CITED1/WNT2B/WNT11/LHX2/MMP14/SRC/HES1/LAMA5/DLL1/SMO/TBX1/SEC24B/CELSR1/RBPJ/RASIP1/CCDC40/DLL4/HHIP/IRX3/WT1/ARL13B/RDH10	53
BP	GO:0048639	positive regulation of developmental growth	34/2028	184/18670	0.00136042	0.0292914	0.0242284	LEP/MTM1/BCL2/SH3PXD2B/RUFY3/YBX3/DISC1/BBS4/ILK/VEGFA/SRF/CPNE5/ITSN2/FGFR1/GDI1/CDH4/CRABP2/FGF9/TGFBR3/DBN1/DDX39B/DLL1/SMO/AGR2/ZFPM2/BMP10/RBPJ/ATP8A2/HLX/WT1/WNT3/PPARD/GHSR/AGRN	34
BP	GO:0043405	regulation of MAP kinase activity	55/2028	337/18670	0.00136316	0.0292914	0.0242284	IL1B/HGF/DRD4/IRAK1/FRS2/IKBKG/MLKL/AGER/CD300A/UBE2V1/SPRY1/PTPRC/AKAP13/ILK/UBB/PIK3CG/VEGFA/SH2B3/APOE/TGFB3/TAOK3/FGFR1/PRKCD/PRKAA1/DUSP9/ERN1/IRAK2/C5AR1/CSPG4/GADD45A/DUSP6/FLT1/NTRK1/P2RX7/RGS2/S1PR2/CD74/DUSP8/SRC/HIPK3/RASGRP1/NOD1/FZD4/NUP62/PIK3R5/PLCE1/CDK12/TLR9/TRIB3/PDGFA/HYAL2/DUSP19/MADD/ROBO1/LRRK2	55
BP	GO:0007292	female gamete generation	27/2028	136/18670	0.00138703	0.0297008	0.0245671	LEP/NOS3/BCL2/PTGS2/REC8/NANOS3/WEE2/PABPC1L/FBXO5/MLH1/IL4R/MDK/PRKAR1A/M1AP/UBB/SOHLH2/NPM2/INHBA/MSH4/PTX3/RGS2/GDF9/SRC/FOSL1/DIAPH2/YBX2/SPIRE2	27
BP	GO:0001822	kidney development	47/2028	278/18670	0.00140929	0.0298297	0.0246738	CDKN1C/JAG1/NOTCH3/PECAM1/BCL2/SDC1/PKD1/TFAP2A/STRA6/ANGPT1/BCL2L11/SPRY1/ILK/VEGFA/RARB/BAX/AHI1/FGFR1/FOXC1/EGR1/ID3/LIF/TACSTD2/SERPINF1/WNT9B/SGPL1/EFNB2/CITED1/WNT2B/WNT11/MMP9/HES1/LAMA5/DLL1/SMO/SMAD7/ZBTB16/POU3F3/MAGI2/MMP17/PLCE1/IRX3/WT1/PDGFA/HYAL2/RDH10/LRRK2	47
BP	GO:0034405	response to fluid shear stress	11/2028	37/18670	0.00141584	0.0298297	0.0246738	NOS3/PTGS2/PKD1/NFE2L2/TGFB3/P2RX7/SREBF2/SRC/ABCA1/SMAD7/KLF2	11
BP	GO:0043114	regulation of vascular permeability	11/2028	37/18670	0.00141584	0.0298297	0.0246738	NPR1/ADM/ANGPT1/VEGFA/ABR/CEACAM1/PDE2A/AKAP12/SRC/BCR/PTP4A3	11
BP	GO:0036109	alpha-linolenic acid metabolic process	6/2028	13/18670	0.00142208	0.0298297	0.0246738	ABCD1/ELOVL5/ACSL1/FADS2/ELOVL2/ELOVL3	6
BP	GO:0042761	very long-chain fatty acid biosynthetic process	6/2028	13/18670	0.00142208	0.0298297	0.0246738	ELOVL6/ELOVL7/ELOVL5/ELOVL2/ELOVL4/ELOVL3	6
BP	GO:0043301	negative regulation of leukocyte degranulation	6/2028	13/18670	0.00142208	0.0298297	0.0246738	CD300A/RABGEF1/ABR/CEACAM1/HMOX1/BCR	6
BP	GO:0072001	renal system development	49/2028	293/18670	0.00143474	0.0299934	0.0248091	CDKN1C/ITGB4/JAG1/NOTCH3/PECAM1/BCL2/SDC1/PKD1/TFAP2A/ITGA6/STRA6/ANGPT1/BCL2L11/SPRY1/ILK/VEGFA/RARB/BAX/AHI1/FGFR1/FOXC1/EGR1/ID3/LIF/TACSTD2/SERPINF1/WNT9B/SGPL1/EFNB2/CITED1/WNT2B/WNT11/MMP9/HES1/LAMA5/DLL1/SMO/SMAD7/ZBTB16/POU3F3/MAGI2/MMP17/PLCE1/IRX3/WT1/PDGFA/HYAL2/RDH10/LRRK2	49
BP	GO:0034341	response to interferon-gamma	36/2028	199/18670	0.00147903	0.030801	0.0254771	CIITA/STAR/NOS2/SP100/TP53/CD58/IRGM/FLNB/CD44/RAB43/HLA-DQB1/HLA-DRB1/CCL5/DAPK1/TRIM62/GSN/PRKCD/GAPDH/AIF1/HLA-DPB1/VIM/IFITM1/OASL/SOCS1/KYNU/GBP2/CITED1/HLA-B/TRIM22/IRF9/IFI30/IFITM2/HLA-DRA/TRIM8/NLRC5/HLA-DPA1	36
BP	GO:0044272	sulfur compound biosynthetic process	35/2028	192/18670	0.0014898	0.030801	0.0254771	GSTM1/GSTM2/PPCS/ELOVL6/NFE2L2/GSTO2/ANGPT1/ACSS1/ST3GAL6/SLC35B2/AMD1/GGT1/ELOVL7/ELOVL5/HTD2/CBSL/CDO1/CSPG4/ACSL1/GCLM/ACSL4/PAPSS2/CSPG5/B4GAT1/SLC7A11/HPGDS/ACSL6/ELOVL2/ADI1/CHST11/CHST6/ELOVL4/CHPF/CHST14/ELOVL3	35
BP	GO:0033559	unsaturated fatty acid metabolic process	23/2028	110/18670	0.00149019	0.030801	0.0254771	ABCD1/IL1B/ANXA1/CYP1A2/CYP2A7/GSTM2/PTGS2/TBXAS1/ELOVL6/ALOX15/DAGLB/ELOVL7/ELOVL5/ACSL1/FADS2/CD74/ABCD2/MGLL/HPGDS/ELOVL2/ELOVL4/ELOVL3/FAAH2	23
BP	GO:0010769	regulation of cell morphogenesis involved in differentiation	50/2028	301/18670	0.00149749	0.030801	0.0254771	PTEN/RREB1/DNM2/RUFY3/FLNA/DHX36/LIMS2/PLXNB3/DISC1/LIMS1/NRCAM/ARMCX5-GPRASP2/SKIL/PDLIM5/MDK/STK25/ILK/VEGFA/SEMA3B/SRF/APOE/ARHGEF7/UBE3A/GDI1/ADGRB3/CDH4/CRABP2/ID1/ITPKA/TACSTD2/PLXNB1/SEMA3F/DBN1/EPHB3/VAMP7/FBLN1/CSPG5/TBR1/GRIN1/PLXNA3/SEMA3G/HECW2/SRCIN1/WNT3/SEMA6B/PLXNA1/BRSK1/ROBO1/CTTN/LRRK2	50
BP	GO:0003231	cardiac ventricle development	26/2028	130/18670	0.00150751	0.030801	0.0254771	JAG1/TNNI3/NOS3/FGFRL1/DNM2/FRS2/LUZP1/MATR3/STRA6/FOXC1/PDE2A/PTK7/RXRA/TGFBR3/WNT11/HES1/SMAD7/ZFPM2/BMP10/RBPJ/DLL4/HEG1/CCM2L/ROBO1/ZFPM1/SCN5A	26
BP	GO:0001975	response to amphetamine	10/2028	32/18670	0.00152049	0.030801	0.0254771	HPRT1/DRD4/RGS9/ASIC1/GRIN2A/HDAC9/CALM3/CNR2/RGS2/GRIN1	10
BP	GO:0006739	NADP metabolic process	10/2028	32/18670	0.00152049	0.030801	0.0254771	G6PD/NADK2/RPEL1/RPE/IDH1/IDH2/PGD/TIGAR/RBKS/NUDT12	10
BP	GO:0042491	inner ear auditory receptor cell differentiation	10/2028	32/18670	0.00152049	0.030801	0.0254771	JAG1/MYCL/ESRP1/FGFR1/JAG2/HES1/DLL1/SEC24B/RBPJ/MCOLN3	10
BP	GO:0046949	fatty-acyl-CoA biosynthetic process	10/2028	32/18670	0.00152049	0.030801	0.0254771	ELOVL6/ELOVL7/ELOVL5/HTD2/ACSL1/ACSL4/ACSL6/ELOVL2/ELOVL4/ELOVL3	10
BP	GO:0033673	negative regulation of kinase activity	44/2028	257/18670	0.00152332	0.030801	0.0254771	CDKN1C/PTEN/IL1B/WEE2/ADARB1/PRKAR1B/ZGPAT/CD300A/SPRY1/PDPK1/PTPRC/PKIB/PRKAR1A/AKT1S1/RHOH/ILK/DEPTOR/SH2B3/GMFG/APOE/SH3BP5L/TAOK3/PRKCD/APC/DUSP9/CEACAM1/GADD45A/DUSP6/LRP5/RGS2/SOCS1/DUSP8/MVP/EPHA1/HIPK3/TESK1/NUP62/RASIP1/HEG1/TRIB3/SRCIN1/HYAL2/CDKN2D/DUSP19	44
BP	GO:0099072	regulation of postsynaptic membrane neurotransmitter receptor levels	16/2028	66/18670	0.00153189	0.030873	0.0255367	ITGB3/DRD4/DNM2/NUMB/RAP1A/GRIP2/DLG2/DAG1/ADAM22/EFNB2/EPS8/USP46/STX1B/GRASP/GHSR/PORCN	16
BP	GO:0071496	cellular response to external stimulus	55/2028	339/18670	0.00156293	0.0313961	0.0259694	LEP/IL1B/BCL2/GAS6/PTGS2/SREBF1/ITGA6/MAP1LC3B2/HIGD1A/TP53/CASP8AP2/NFE2L2/DAG1/RIPOR1/SESN1/SH3GLB1/PTPRC/ATG5/SRF/WIPI1/SRD5A1/ATG7/PRKAA1/AIF1/ASNS/GADD45A/HMOX1/LAMP2/P2RX7/P2RY1/P2RY11/PDE2A/RALB/UPP1/WNT9B/STK24/TNFRSF10A/TRIM24/BNIP3/WNT2B/AIFM1/FOXA3/SREBF2/WNT11/FOSL1/NPPA/GLRX2/STK26/RRAGB/TRPM4/PMAIP1/AXL/SIK1/LRRK2/NUDT1	55
BP	GO:0035150	regulation of tube size	28/2028	144/18670	0.00158795	0.0317952	0.0262995	ADRB2/LEP/NOS3/AVPR1B/NPR1/PTGS2/TBXA2R/GRIP2/ECE1/ADM/AVPR2/ATG5/APOE/FOXC1/GCLM/HMOX1/P2RX1/P2RY1/RGS2/WNT9B/KCNMB1/F2RL1/NPPA/NTS/KCNMB4/DOCK4/TRPM4/PPARD	28
BP	GO:0014812	muscle cell migration	22/2028	104/18670	0.00159549	0.0318427	0.0263388	ITGB3/BCL2/ANXA1/NFE2L2/NDRG4/MDK/P2RY6/ILK/CCL5/AAMP/AIF1/FGF9/PLAU/SRC/SMO/DOCK4/PLXNA1/MEGF10/PDGFA/APEX1/PPARD/TERT	22
BP	GO:0051602	response to electrical stimulus	12/2028	43/18670	0.00160514	0.031932	0.0264126	PTEN/NQO1/HNRNPD/S100A13/PALM/DISC1/AIF1/NTRK1/P2RX7/AKAP12/SRC/NEUROD2	12
BP	GO:0010810	regulation of cell-substrate adhesion	38/2028	215/18670	0.00172248	0.0340651	0.0281771	JAG1/PTEN/BCL2/RREB1/DNM2/ITGA6/FLNA/CASK/ALOX15/LIMS2/DISC1/DAG1/EPB41L5/LIMS1/CDK6/MDK/ILK/VEGFA/CCL28/ARHGEF7/BCAS3/BCL6/TACSTD2/PLAU/RAC2/MMP14/EPHA1/EPHA3/SRC/AGR2/FBLN1/CSPG5/HOXA7/MMRN1/FZD4/MMRN2/EMILIN2/EMID1	38
BP	GO:0002448	mast cell mediated immunity	13/2028	49/18670	0.00172967	0.0340651	0.0281771	BTK/S100A13/SPON2/CD300A/IL4R/PDPK1/PIK3CG/RABGEF1/HMOX1/RAC2/VAMP7/RASGRP1/NPPA	13
BP	GO:0002686	negative regulation of leukocyte migration	13/2028	49/18670	0.00172967	0.0340651	0.0281771	CD300A/RABGEF1/CCL28/STAP1/ABR/MIA3/HMOX1/NBL1/HOXA7/PADI2/SLAMF8/BCR/MMP28	13
BP	GO:0061008	hepaticobiliary system development	27/2028	138/18670	0.00173447	0.0340651	0.0281771	HGF/ANXA1/IGF2R/HNRNPD/RPS6KA1/PKD1/RAP1A/PCK2/PRMT5/LIMS2/HMGCL/RELA/MDK/FPGS/RARB/SRD5A1/ASNS/CEACAM1/HMOX1/TGFBR3/DDX39B/HES1/CCDC40/HLX/AACS/AK4/LSR	27
BP	GO:0001541	ovarian follicle development	14/2028	55/18670	0.00179898	0.0352077	0.0291222	BCL2/LFNG/BCL2L1/VEGFA/CTNNA1/BAX/UBE3A/FOXC1/INHBA/MSH4/PTX3/VGF/MMP14/SRC	14
BP	GO:0046365	monosaccharide catabolic process	16/2028	67/18670	0.00181311	0.0352077	0.0291222	TP53/RPEL1/PFKM/ENO1/GALT/RPE/GALK2/GAPDH/HK3/LRP5/FUT7/ALDOC/TKFC/TIGAR/RBKS/BPGM	16
BP	GO:0006637	acyl-CoA metabolic process	22/2028	105/18670	0.00181548	0.0352077	0.0291222	ABCD1/PPCS/DBI/ELOVL6/OGDH/HMGCL/NUDT7/ACSS1/AADAT/ELOVL7/ELOVL5/HTD2/ACSL1/KYNU/ACSL4/ACSL6/PIPOX/ELOVL2/ELOVL4/ACOT11/ELOVL3/THEM5	22
BP	GO:0035383	thioester metabolic process	22/2028	105/18670	0.00181548	0.0352077	0.0291222	ABCD1/PPCS/DBI/ELOVL6/OGDH/HMGCL/NUDT7/ACSS1/AADAT/ELOVL7/ELOVL5/HTD2/ACSL1/KYNU/ACSL4/ACSL6/PIPOX/ELOVL2/ELOVL4/ACOT11/ELOVL3/THEM5	22
BP	GO:0030888	regulation of B cell proliferation	15/2028	61/18670	0.00182354	0.0352532	0.0291598	BTK/BCL2/CD22/CD300A/PTPRC/BCL6/CD74/VAV3/TNFSF13B/NFATC2/CLCF1/TNFRSF21/MZB1/TLR9/TNFRSF13C	15
BP	GO:0002902	regulation of B cell apoptotic process	7/2028	18/18670	0.00190068	0.0360645	0.0298309	BTK/PTEN/BAX/AURKB/FOXP1/BCL6/CD74	7
BP	GO:0021756	striatum development	7/2028	18/18670	0.00190068	0.0360645	0.0298309	HPRT1/ALDH1A3/BBS4/RARB/INHBA/SLC7A11/LRRK2	7
BP	GO:0048339	paraxial mesoderm development	7/2028	18/18670	0.00190068	0.0360645	0.0298309	LEF1/EPB41L5/TEAD2/FGFR1/FOXC1/WNT11/DLL3	7
BP	GO:0008625	extrinsic apoptotic signaling pathway via death domain receptors	19/2028	86/18670	0.00190612	0.0360645	0.0298309	PTEN/HGF/NOS3/BCL2/SP100/CASP8AP2/TNFSF10/BCL2L1/SKIL/BLOC1S2/DAPK1/BAX/HMOX1/SORT1/TNFRSF10A/BRCA1/PMAIP1/MADD/RNF34	19
BP	GO:0071229	cellular response to acid chemical	37/2028	209/18670	0.00190719	0.0360645	0.0298309	LEP/HNRNPD/SREBF1/CPEB1/DNMT1/BCL2L1/LDLR/SESN1/TEAD2/P2RY6/VEGFA/RARB/TNFSF4/DNMT3A/ZEB1/SLC38A9/PRKAA1/EGR1/GCLM/ID3/LTK/SERPINF1/PTK7/WNT9B/SOCS1/KCNMB1/WNT11/EPHA3/FFAR2/SRC/ABCA1/TBX1/FZD4/KLF2/RRAGB/WNT3/WNT5B	37
BP	GO:0060419	heart growth	23/2028	112/18670	0.00191296	0.0360645	0.0298309	PTEN/G6PD/NDRG4/PDLIM5/AKAP13/PRKAR1A/SIRT6/FGFR1/FOXC1/DUSP6/FGF9/RGS2/RXRA/TGFBR3/DDX39B/NPPA/ZFPM2/BMP10/RBPJ/HEG1/WT1/CTDP1/CCM2L	23
BP	GO:0006914	autophagy	75/2028	496/18670	0.00191754	0.0360645	0.0298309	ADRB2/ITGB4/LEP/MTM1/HGF/BCL2/SREBF1/OPTN/SOGA3/TMEM150A/DYNLL1/RGS19/PSAP/MAP1LC3B2/IKBKG/TP53/ATP6V0A1/TOMM5/GPSM1/IRGM/DDIT3/ATP6V0C/MLST8/SESN1/BCL2L11/SH3GLB1/TEX264/C9orf72/ACBD5/NLRP6/VPS36/ATG5/CLN3/DAPK1/TMEM59/TOLLIP/WIPI1/ATG4A/VMP1/BNIP3L/ATG13/TBC1D5/ATG7/FBXL2/SLC38A9/PRKAA1/GAPDH/ERN1/HMOX1/LAMP2/RALB/BNIP3/SREBF2/SRC/TRIM22/NOD1/SRPX/VPS13A/RRAGB/RASIP1/TIGAR/SNX14/TRIB3/ATG9A/PIP…	75
BP	GO:0061919	process utilizing autophagic mechanism	75/2028	496/18670	0.00191754	0.0360645	0.0298309	ADRB2/ITGB4/LEP/MTM1/HGF/BCL2/SREBF1/OPTN/SOGA3/TMEM150A/DYNLL1/RGS19/PSAP/MAP1LC3B2/IKBKG/TP53/ATP6V0A1/TOMM5/GPSM1/IRGM/DDIT3/ATP6V0C/MLST8/SESN1/BCL2L11/SH3GLB1/TEX264/C9orf72/ACBD5/NLRP6/VPS36/ATG5/CLN3/DAPK1/TMEM59/TOLLIP/WIPI1/ATG4A/VMP1/BNIP3L/ATG13/TBC1D5/ATG7/FBXL2/SLC38A9/PRKAA1/GAPDH/ERN1/HMOX1/LAMP2/RALB/BNIP3/SREBF2/SRC/TRIM22/NOD1/SRPX/VPS13A/RRAGB/RASIP1/TIGAR/SNX14/TRIB3/ATG9A/PIP…	75
BP	GO:0046578	regulation of Ras protein signal transduction	41/2028	238/18670	0.00191814	0.0360645	0.0298309	DNM2/CAVIN4/CDC42SE1/NOTCH2/RGL2/TNK1/SPRY1/ECT2/AKAP13/ARFGAP1/RABGEF1/ARHGEF3/APOE/MCF2L/ARHGEF7/ABR/ITSN1/ITSN2/PLEKHG2/STAMBP/BCL6/NTRK1/PSD/STK19/EPS8/F2RL1/ABCA1/RASGRP1/VAV3/NUP62/PLCE1/RASIP1/ARHGEF40/HEG1/BCR/FOXM1/MADD/ROBO1/FGD5/RALGPS2/RASGRP4	41
BP	GO:0070301	cellular response to hydrogen peroxide	21/2028	99/18670	0.00194293	0.0364196	0.0301246	HGF/ANXA1/NQO1/PSAP/NFE2L2/PDE8A/RELA/ECT2/STK25/PRKCD/PRKAA1/IL18RAP/RHOB/BNIP3/AIFM1/SRC/KLF2/STK26/AXL/APEX1/LRRK2	21
BP	GO:0045834	positive regulation of lipid metabolic process	28/2028	146/18670	0.00196609	0.0367421	0.0303914	ABCD1/STAR/IL1B/ANXA1/PTGS2/SREBF1/SCARB1/ADM/CD19/LDLR/STOML2/ELOVL5/APOE/STARD4/ZBTB20/PRKCD/PRKAA1/FLT1/SMPD2/CD74/ABCG1/ABCD2/SRC/VAV3/CTDNEP1/SCT/RDH10/GHSR	28
BP	GO:0010565	regulation of cellular ketone metabolic process	33/2028	181/18670	0.00199318	0.0371357	0.0307169	ABCD1/STAR/IL1B/ANXA1/NQO1/PTGS2/SREBF1/ACADVL/ADM/OAZ3/PSMB5/PSMC5/PSME1/PSMA6/ERFE/ELOVL5/STARD4/INSIG1/DGKQ/ERLIN1/CEACAM1/EGR1/PSMD10/CD74/CLCN2/ABCD2/BRCA1/SLC7A11/TRIB3/PANK2/PSMC4/RDH10/GHSR	33
BP	GO:0051091	positive regulation of DNA-binding transcription factor activity	44/2028	261/18670	0.00207638	0.0385693	0.0319028	AR/BTK/PTEN/APP/IL1B/CSF3/IRAK1/TRAF5/IKBKG/TRAF1/DDIT3/AGER/RELA/UBE2V1/UBB/EPHA5/PSMA6/IL18R1/VEGFA/SRF/RPS6KA5/RBCK1/TRIM62/FANK1/TCF3/IRAK2/NTRK1/IL18RAP/HSPA1A/HSPA1B/FOSL1/SMO/TRIM22/NOD1/NEUROD2/PRKCH/FZD4/DDX58/TLR9/BEX1/ADCY1/TRIM8/ERC1/PRKCB	44
BP	GO:0003002	regionalization	56/2028	351/18670	0.00209731	0.0388411	0.0321275	AR/C3/NRARP/LFNG/FRS2/DYNC2H1/TP53/LEF1/LRP5L/ITGAM/HES7/ABI1/EPB41L5/DDIT3/SPRY1/EOMES/SRF/MDFI/AHI1/FGFR1/CELSR2/FOXC1/HOXA4/LRP5/BHLHE40/WNT2B/SEMA3F/DLX2/LHX2/NBL1/HES1/DLL1/SMO/TBX1/ZBTB16/TBR1/HOXA7/CELSR1/LHX3/RBPJ/DLL3/HOXC10/HOXA10/DLL4/HHIP/IRX3/WT1/WNT3/BHLHE41/NKD1/ROBO1/ARL13B/HOXA9/HOXA3/TMEM107/RFX4	56
BP	GO:0001837	epithelial to mesenchymal transition	27/2028	140/18670	0.00215414	0.0397743	0.0328994	JAG1/PTEN/IL1B/HGF/TGFB1I1/LEF1/PHLDB1/DAG1/EPB41L5/SPRY1/MDK/EOMES/GLIPR2/AKNA/TGFB3/TRIM62/FOXC1/S100A4/TGFBR3/HMGA2/WNT11/EPHA3/SMAD7/RBPJ/PBLD/KBTBD8/DACT3	27
BP	GO:0002753	cytoplasmic pattern recognition receptor signaling pathway	15/2028	62/18670	0.00216822	0.0397966	0.0329179	IRAK1/IKBKG/IRGM/XIAP/RELA/UBE2V1/UBB/NLRX1/PUM2/IRAK2/HSPA1A/HSPA1B/NOD1/DDX58/TKFC	15
BP	GO:0007249	I-kappaB kinase/NF-kappaB signaling	45/2028	269/18670	0.00217436	0.0397966	0.0329179	BTK/IL1B/OPTN/S100A13/IRAK1/TRAF5/IKBKG/FLNA/DHX36/MIER1/AVPR2/TNFSF10/ANGPT1/ZMYND11/ZFAND6/RELA/UBE2V1/ECT2/PDPK1/AKAP13/NLRP6/RHOH/UBB/NLRX1/SLC35B2/TMED4/CARD19/JMJD8/RBCK1/TRIM62/CARD8/IRAK2/HMOX1/S100A4/CD74/F2RL1/TRIM22/NOD1/NUP62/TLR9/TRIM8/TRAF3IP2/ERC1/NLRC3/PRKCB	45
BP	GO:0050804	modulation of chemical synaptic transmission	67/2028	436/18670	0.00217471	0.0397966	0.0329179	ADRB2/PTEN/STAR/APP/IL1B/DRD4/GRIN2D/PTGS2/RAP1A/CA7/ASIC1/CASK/ABAT/GRIN2A/SERPINE2/GRID2IP/MCTP2/DISC1/PRKAR1B/PSMC5/AGER/RAP1B/SYT7/SLC24A1/SRF/APOE/CDH1/ABR/STAU1/CALM3/SNCG/PXK/DGKB/SHISA8/HCRT/CNR2/ITPKA/ITPR3/KCNJ10/NTRK1/P2RX1/P2RY1/PFN2/S1PR2/DBN1/AKAP12/SRC/NEUROD2/CSPG5/CYP46A1/GRIN1/NPTXR/SLC7A11/KCNMB4/JPH3/SORCS2/ADCY1/BCR/SCT/USP46/CACNA1A/BRSK1/ATAD1/STX1B/GHSR/LRRK2/PRKCB	67
BP	GO:0010770	positive regulation of cell morphogenesis involved in differentiation	29/2028	154/18670	0.00220032	0.0401365	0.033199	RREB1/DNM2/RUFY3/FLNA/DHX36/LIMS2/PLXNB3/DISC1/LIMS1/ARMCX5-GPRASP2/SKIL/MDK/STK25/ILK/VEGFA/SRF/ARHGEF7/GDI1/CDH4/CRABP2/ITPKA/PLXNB1/DBN1/VAMP7/CSPG5/PLXNA3/WNT3/PLXNA1/ROBO1	29
BP	GO:0034614	cellular response to reactive oxygen species	31/2028	168/18670	0.0022085	0.0401365	0.033199	BTK/MPO/HGF/NOS3/ANXA1/NQO1/HNRNPD/DNM2/PSAP/AGAP3/NFE2L2/PDE8A/RELA/ECT2/STK25/PRKCD/PRKAA1/PRDX1/IL18RAP/RHOB/BNIP3/AIFM1/MMP9/SRC/GLRX2/KLF2/STK26/AXL/APEX1/MAPK9/LRRK2	31
BP	GO:0120034	positive regulation of plasma membrane bounded cell projection assembly	21/2028	100/18670	0.00221281	0.0401365	0.033199	DNM2/DYNLL1/PALM/C15orf62/WASF2/DEF8/BBS4/SRF/FRMD7/CARMIL2/CCP110/TGFB3/BCAS3/APC/P2RX7/RAC2/EPS8/F2RL1/ARAP1/KCTD17/AGRN	21
BP	GO:0030217	T cell differentiation	41/2028	240/18670	0.0022493	0.0406787	0.0336475	LEP/BCL2/ANXA1/CD3D/NRARP/LFNG/TP53/LEF1/IL4R/CDK6/PTPRC/MDK/EOMES/RHOH/IL18R1/ATG5/PKNOX1/SRF/TNFSF4/ZEB1/FOXP1/BCL6/EGR1/IL7R/JAG2/SOCS1/CD74/DTX1/FUT7/CD80/RASGRP1/SMAD7/ZBTB16/NFATC2/DLL4/HLX/PATZ1/CLEC4D/RSAD2/ZFPM1/CD46	41
BP	GO:2001279	regulation of unsaturated fatty acid biosynthetic process	6/2028	14/18670	0.00226111	0.0407728	0.0337253	ABCD1/IL1B/ANXA1/PTGS2/CD74/ABCD2	6
BP	GO:0099177	regulation of trans-synaptic signaling	67/2028	437/18670	0.00230274	0.0414023	0.034246	ADRB2/PTEN/STAR/APP/IL1B/DRD4/GRIN2D/PTGS2/RAP1A/CA7/ASIC1/CASK/ABAT/GRIN2A/SERPINE2/GRID2IP/MCTP2/DISC1/PRKAR1B/PSMC5/AGER/RAP1B/SYT7/SLC24A1/SRF/APOE/CDH1/ABR/STAU1/CALM3/SNCG/PXK/DGKB/SHISA8/HCRT/CNR2/ITPKA/ITPR3/KCNJ10/NTRK1/P2RX1/P2RY1/PFN2/S1PR2/DBN1/AKAP12/SRC/NEUROD2/CSPG5/CYP46A1/GRIN1/NPTXR/SLC7A11/KCNMB4/JPH3/SORCS2/ADCY1/BCR/SCT/USP46/CACNA1A/BRSK1/ATAD1/STX1B/GHSR/LRRK2/PRKCB	67
BP	GO:0034350	regulation of glial cell apoptotic process	5/2028	10/18670	0.00237016	0.0423675	0.0350444	GAS6/PRKCD/AKAP12/DLL1/PRKCH	5
BP	GO:0045625	regulation of T-helper 1 cell differentiation	5/2028	10/18670	0.00237016	0.0423675	0.0350444	ANXA1/IL4R/TNFSF4/CD80/HLX	5
BP	GO:0043583	ear development	38/2028	219/18670	0.00241141	0.0429802	0.0355512	JAG1/KCNQ1/BCL2/ALDH1A3/TFAP2A/MYCL/PSAP/ECE1/ESRP1/NKX3-2/STRA6/BCL2L11/ATG5/SPARC/ABR/ZEB1/TGFB3/INSIG1/AHI1/FGFR1/FGF9/JAG2/PTK7/FZD6/HES1/DLL1/TBX1/SEC24B/CELSR1/LHX3/RBPJ/MYO15A/ATP8A2/MCOLN3/BCR/MYO3B/RDH10/USH1G	38
BP	GO:0070227	lymphocyte apoptotic process	16/2028	69/18670	0.00250604	0.0445381	0.0368398	BTK/PTEN/TP53/BCL2L11/CCL5/BAX/AURKB/FOXP1/BCL6/IL7R/P2RX7/TSC22D3/CD74/TNFRSF21/TRAF3IP2/DOCK8	16
BP	GO:0045920	negative regulation of exocytosis	10/2028	34/18670	0.00252542	0.0447536	0.0370181	ANXA1/RAP1A/RAP1B/CD300A/RABGEF1/ABR/CEACAM1/HMOX1/BCR/CBARP	10
BP	GO:0072523	purine-containing compound catabolic process	13/2028	51/18670	0.00255349	0.0449293	0.0371634	ABCD1/HPRT1/PDE8A/NUDT7/NUDT4/ITPA/PDE4C/PDE8B/NT5C2/NT5E/PDE2A/PDE7B/NUDT1	13
BP	GO:0097366	response to bronchodilator	13/2028	51/18670	0.00255349	0.0449293	0.0371634	HPRT1/DRD4/HNRNPD/DNM2/RGS9/ASIC1/GRIN2A/HDAC9/CALM3/CNR2/RGS2/AIFM1/GRIN1	13
BP	GO:0050803	regulation of synapse structure or activity	39/2028	227/18670	0.00255719	0.0449293	0.0371634	PTEN/APP/DNM2/C1QL3/DHX36/LRTM2/DISC1/DAG1/NRCAM/ARMCX5-GPRASP2/ARHGAP22/PDLIM5/TUBB/APOE/SPARC/ITSN1/FLRT2/DGKB/UBE3A/ADGRB3/ITPKA/NTRK1/NECTIN1/THBS2/CAMK1/SEMA3F/DBN1/EPHB3/COLQ/NEUROD2/TPBG/GRIN1/SLC7A11/LRFN4/SRCIN1/STX1B/GHSR/AGRN/LRRK2	39
BP	GO:0090181	regulation of cholesterol metabolic process	15/2028	63/18670	0.00256528	0.0449434	0.037175	SREBF1/ACADVL/ELOVL6/FDPS/DHCR7/LDLR/FDFT1/APOE/ARV1/DGKQ/ERLIN1/LMF1/PRKAA1/SREBF2/ABCG1	15
BP	GO:0030099	myeloid cell differentiation	64/2028	416/18670	0.00261955	0.0457641	0.037854	CDKN1C/JAG1/SLC4A1/G6PD/APP/CSF3/RBFOX2/SMAP1/GAB3/SNRK/ASH2L/LEF1/TNRC6B/FLI1/ABI1/ATP6AP1/NOTCH2/WASF2/IKZF1/CDK6/TFE3/ESRRA/PKNOX1/VEGFA/SH2B3/SRF/MAEA/DHRS7B/FOXP1/IREB2/BCL6/CEACAM1/GATA1/INHBA/LIF/LOX/PRTN3/TGFBR3/CD101/CD74/MMP9/ISG15/CBFA2T3/F2RL1/HMGB3/HSPA1A/HSPA1B/SRC/DLL1/ZBTB16/MYL9/HOXA7/SNX10/ZNF385A/RBPJ/KLF2/FAM20C/BATF2/HOXA9/ZFPM1/RASGRP4/BPGM/OSCAR/PRKCB	64
BP	GO:0051225	spindle assembly	22/2028	108/18670	0.00263632	0.045927	0.0379887	STAG2/FLNA/FBXO5/MLH1/NCOR1/GOLGA8O/GOLGA8R/GOLGA8N/CENPW/NUMA1/TUBB/AURKB/HAUS2/MSTO1/CEP63/TUBGCP5/HSPA1A/HSPA1B/TUBGCP2/HAUS7/TUBB1/MISP	22
BP	GO:0048592	eye morphogenesis	28/2028	149/18670	0.00267701	0.0465046	0.0384664	JAG1/BCL2/ALDH1A3/TFAP2A/FRS2/FSCN2/STRA6/BBS4/BCAR3/LCTL/VEGFA/RARB/BAX/TSKU/ZEB1/AHI1/CCDC66/LRP5/NECTIN1/WNT2B/COL8A2/FAT1/DLL1/IRX5/FOXE3/FJX1/ATP8A2/NKD1	28
BP	GO:0045063	T-helper 1 cell differentiation	7/2028	19/18670	0.00272982	0.0472887	0.039115	ANXA1/LEF1/IL4R/IL18R1/TNFSF4/CD80/HLX	7
BP	GO:0018108	peptidyl-tyrosine phosphorylation	57/2028	363/18670	0.00276477	0.0477601	0.0395049	BTK/ITGB3/LEP/PECAM1/APP/HGF/CSF3/GAS6/PRLR/STAP2/WEE2/TP53/ABI1/ZGPAT/ANGPT1/CD44/TNK1/CD300A/IL12RB2/PTPRC/CCL5/EPHA5/VEGFA/SH2B3/TNK2/STAP1/SH3BP5L/DGKQ/DYRK1A/FGFR1/PRKCD/CSPG4/HBEGF/ERBB3/FLT1/GATA1/LIF/LTK/NTRK1/SOCS1/CD74/EPHB3/MVP/CD80/EPHA1/EPHA3/SRC/HES1/TESK1/TYRO3/MERTK/CLCF1/RAP2C/AXL/SRCIN1/PDGFA/HYAL2	57
BP	GO:0060411	cardiac septum morphogenesis	17/2028	76/18670	0.00280701	0.0483334	0.0399791	JAG1/NOS3/FGFRL1/TP53/NOTCH2/RARB/DHRS3/TGFBR3/WNT11/HES1/SMO/SMAD7/TBX1/ZFPM2/RBPJ/ROBO1/ZFPM1	17
BP	GO:0016236	macroautophagy	48/2028	295/18670	0.0028178	0.0483334	0.0399791	ADRB2/MTM1/OPTN/DYNLL1/MAP1LC3B2/IKBKG/TP53/ATP6V0A1/TOMM5/GPSM1/IRGM/ATP6V0C/MLST8/SESN1/SH3GLB1/TEX264/C9orf72/VPS36/ATG5/CLN3/WIPI1/ATG4A/VMP1/BNIP3L/ATG13/TBC1D5/ATG7/SLC38A9/PRKAA1/GAPDH/ERN1/HMOX1/LAMP2/RALB/BNIP3/SRC/NOD1/RRAGB/TIGAR/SNX14/ATG9A/PIP4K2C/NBR1/SCOC/ATP6V1G2/PGAM5/NRBP2/LRRK2	48
BP	GO:0035315	hair cell differentiation	11/2028	40/18670	0.00282147	0.0483334	0.0399791	JAG1/MYCL/ESRP1/ERCC3/FGFR1/JAG2/HES1/DLL1/SEC24B/RBPJ/MCOLN3	11
BP	GO:0021544	subpallium development	8/2028	24/18670	0.0028404	0.0485229	0.0401358	HPRT1/ALDH1A3/BBS4/RARB/INHBA/DLX2/SLC7A11/LRRK2	8
BP	GO:0043406	positive regulation of MAP kinase activity	43/2028	258/18670	0.00288472	0.0491439	0.0406495	IL1B/HGF/DRD4/IRAK1/FRS2/IKBKG/MLKL/AGER/UBE2V1/PTPRC/AKAP13/ILK/UBB/PIK3CG/VEGFA/TGFB3/TAOK3/FGFR1/PRKAA1/DUSP9/ERN1/IRAK2/C5AR1/CSPG4/GADD45A/DUSP6/FLT1/NTRK1/P2RX7/S1PR2/CD74/SRC/RASGRP1/NOD1/FZD4/PIK3R5/PLCE1/TLR9/PDGFA/DUSP19/MADD/ROBO1/LRRK2	43
BP	GO:0050766	positive regulation of phagocytosis	16/2028	70/18670	0.00292741	0.0494283	0.0408848	C3/IL1B/GAS6/DNM2/RAP1A/ANO6/PTPRC/STAP1/ABR/MYO18A/IL15RA/PTX3/TUB/F2RL1/MERTK/BCR	16
BP	GO:0035296	regulation of tube diameter	27/2028	143/18670	0.00294498	0.0494283	0.0408848	ADRB2/LEP/NOS3/AVPR1B/NPR1/PTGS2/TBXA2R/GRIP2/ECE1/ADM/AVPR2/ATG5/APOE/FOXC1/GCLM/HMOX1/P2RX1/P2RY1/RGS2/KCNMB1/F2RL1/NPPA/NTS/KCNMB4/DOCK4/TRPM4/PPARD	27
BP	GO:0050880	regulation of blood vessel size	27/2028	143/18670	0.00294498	0.0494283	0.0408848	ADRB2/LEP/NOS3/AVPR1B/NPR1/PTGS2/TBXA2R/GRIP2/ECE1/ADM/AVPR2/ATG5/APOE/FOXC1/GCLM/HMOX1/P2RX1/P2RY1/RGS2/KCNMB1/F2RL1/NPPA/NTS/KCNMB4/DOCK4/TRPM4/PPARD	27
BP	GO:0097746	regulation of blood vessel diameter	27/2028	143/18670	0.00294498	0.0494283	0.0408848	ADRB2/LEP/NOS3/AVPR1B/NPR1/PTGS2/TBXA2R/GRIP2/ECE1/ADM/AVPR2/ATG5/APOE/FOXC1/GCLM/HMOX1/P2RX1/P2RY1/RGS2/KCNMB1/F2RL1/NPPA/NTS/KCNMB4/DOCK4/TRPM4/PPARD	27
BP	GO:0006633	fatty acid biosynthetic process	30/2028	164/18670	0.00294885	0.0494283	0.0408848	ABCD1/IL1B/ANXA1/CYP1A2/PTGS2/ACADVL/TBXAS1/ELOVL6/ALOX15/ACSS1/ELOVL7/ELOVL5/INSIG1/ERLIN1/MECR/PRKAA1/CEACAM1/FADS2/CD74/ABCD2/MGLL/BRCA1/HPGDS/ELOVL2/PECR/TRIB3/ELOVL4/ABHD3/ACOT11/ELOVL3	30
BP	GO:0048754	branching morphogenesis of an epithelial tube	28/2028	150/18670	0.0029581	0.0494283	0.0408848	AR/BCL2/NRARP/PKD1/LEF1/LRP5L/DAG1/SPRY1/MDK/ILK/VEGFA/SRF/SIRT6/LRP5/TACSTD2/WNT9B/CITED1/WNT2B/MMP14/SRC/LAMA5/SMO/CELSR1/RASIP1/DLL4/HHIP/WT1/RDH10	28
BP	GO:0050777	negative regulation of immune response	28/2028	150/18670	0.0029581	0.0494283	0.0408848	ANXA1/VSIG4/ALOX15/ANGPT1/CD300A/IL4R/PTPRC/NLRP6/NLRX1/FAM3A/RABGEF1/TNFSF4/ABR/TGFB3/BCL6/CEACAM1/HMOX1/IL7R/CD96/SMAD7/TYRO3/SELENOS/SLAMF8/BCR/HLX/NLRC5/IL20RB/NLRC3	28
BP	GO:0072009	nephron epithelium development	22/2028	109/18670	0.00297153	0.0494283	0.0408848	JAG1/PECAM1/BCL2/PKD1/ILK/VEGFA/AHI1/FOXC1/LIF/TACSTD2/WNT9B/CITED1/WNT2B/WNT11/HES1/LAMA5/DLL1/SMO/POU3F3/MAGI2/IRX3/WT1	22
BP	GO:0021537	telencephalon development	42/2028	251/18670	0.00297355	0.0494283	0.0408848	HPRT1/PTEN/ALDH1A3/NUMB/FLNA/LEF1/AVPR2/DISC1/ATF5/LHX6/BBS4/CDK6/MDK/EOMES/EPHA5/RARB/BAX/SRF/TSKU/SRD5A1/TACC1/INHBA/BNIP3/DLX2/EPHB3/LHX2/HES1/SMO/POU3F3/TBR1/GRIN1/SLC7A11/PLXNA3/SCT/SUN1/ROBO1/ARL13B/GART/RTN4RL1/SCN5A/LRRK2/RFX4	42
BP	GO:0022407	regulation of cell-cell adhesion	62/2028	403/18670	0.00302358	0.0501248	0.0414609	JAG1/LEP/IL1B/ANXA1/NRARP/IRAK1/ITGA6/VSIG4/ABAT/LEF1/SERPINE2/ALOX15/EPB41L5/PTPRU/CD44/AGER/RELA/CLECL1/CD300A/IL4R/PDPK1/PTPRC/MDK/PRKAR1A/CCL5/ICOSLG/VEGFA/SH2B3/TNFSF4/SWAP70/CCL28/CDH1/AKNA/MIA3/PRKCD/CELSR2/AIF1/BCL6/CEACAM1/HLA-DMB/HLA-DPB1/IL7R/SOCS1/EFNB2/CD74/DTX1/EPHB3/CD80/SRC/HES1/RASGRP1/SMAD7/ZBTB16/TNFSF13B/TNFRSF21/HLX/HLA-DPA1/TNFRSF13C/CCM2L/IL20RB/CD46/DOCK8	62
BP	GO:0021782	glial cell development	23/2028	116/18670	0.00306999	0.0506772	0.0419178	PTEN/APP/IL1B/DAG1/PARD3/LDLR/AGER/CDK6/MDK/ILK/MXRA8/ADAM22/ZNF488/GSN/C5AR1/KCNJ10/VIM/DLL1/SMO/CSPG5/SOX10/SH3TC2/ADGRG6	23
BP	GO:1901605	alpha-amino acid metabolic process	38/2028	222/18670	0.00307334	0.0506772	0.0419178	ASL/NOS3/NOS2/ALDH18A1/KYAT1/P4HA2/AMT/OGDH/HMGCL/SEPHS1/AADAT/FPGS/GGT1/GLUD1/CBSL/IVD/GATM/ASNS/CDO1/GCLM/KYNU/GPT/SLC6A8/SARDH/GLUD2/PADI4/SLC7A11/AHCYL2/PIPOX/ADI1/CTPS2/PSAT1/SRR/AGXT2/GPT2/IL4I1/GART/P4HA3	38
BP	GO:0030308	negative regulation of cell growth	33/2028	186/18670	0.00313008	0.0514547	0.0425609	G6PD/BCL2/NPR1/ST20/TP53/SERPINE2/CDHR2/ENO1/TNK1/SEMA3B/NME6/BCL6/INHBA/RGS2/SEMA3F/WNT11/GDF9/HSPA1A/HSPA1B/NPPA/BMP10/PLXNA3/SEMA3G/WT1/WNT3/SEMA6B/HYAL2/CTDP1/CDKN2D/ST7L/DACT3/HYAL1/PPARD	33
BP	GO:0043122	regulation of I-kappaB kinase/NF-kappaB signaling	40/2028	237/18670	0.00315123	0.0514547	0.0425609	IL1B/OPTN/S100A13/IRAK1/TRAF5/IKBKG/FLNA/DHX36/MIER1/TNFSF10/ANGPT1/ZMYND11/ZFAND6/RELA/UBE2V1/ECT2/PDPK1/AKAP13/NLRP6/RHOH/NLRX1/SLC35B2/TMED4/CARD19/JMJD8/RBCK1/TRIM62/CARD8/HMOX1/S100A4/CD74/F2RL1/TRIM22/NOD1/NUP62/TLR9/TRIM8/TRAF3IP2/NLRC3/PRKCB	40
BP	GO:0010506	regulation of autophagy	52/2028	327/18670	0.00316745	0.0514547	0.0425609	ADRB2/LEP/MTM1/HGF/BCL2/SREBF1/OPTN/SOGA3/TMEM150A/PSAP/IKBKG/TP53/ATP6V0A1/GPSM1/IRGM/DDIT3/ATP6V0C/MLST8/SESN1/BCL2L11/SH3GLB1/C9orf72/NLRP6/DAPK1/TMEM59/BNIP3L/ATG13/ATG7/FBXL2/SLC38A9/PRKAA1/GAPDH/ERN1/HMOX1/RALB/BNIP3/SREBF2/TRIM22/NOD1/RRAGB/RASIP1/TIGAR/TRIB3/PIP4K2C/TRIM8/SCOC/SOGA1/ATP6V1G2/CTTN/TRIM65/NRBP2/LRRK2	52
BP	GO:0035909	aorta morphogenesis	10/2028	35/18670	0.00319667	0.0514547	0.0425609	JAG1/SRF/EFNB2/HES1/TBX1/SEC24B/RBPJ/DLL4/MYLK/ADAMTS9	10
BP	GO:0042455	ribonucleoside biosynthetic process	10/2028	35/18670	0.00319667	0.0514547	0.0425609	HPRT1/ADK/PRTFDC1/AMD1/UPRT/NME6/NME3/NT5E/UPP1/CTPS2	10
BP	GO:1903539	protein localization to postsynaptic membrane	10/2028	35/18670	0.00319667	0.0514547	0.0425609	RAP1A/GRIP2/GRIN2A/DLG2/DAG1/ADAM22/GRIN1/STX1B/GRASP/GHSR	10
BP	GO:1905332	positive regulation of morphogenesis of an epithelium	10/2028	35/18670	0.00319667	0.0514547	0.0425609	AR/ITGAX/RREB1/MDK/VEGFA/SIRT6/AHI1/LIF/WNT2B/SMO	10
BP	GO:0050671	positive regulation of lymphocyte proliferation	25/2028	130/18670	0.00320103	0.0514547	0.0425609	LEP/IL1B/BCL2/ANXA1/AGER/CLECL1/PTPRC/CCL5/ICOSLG/TNFSF4/AIF1/BCL6/HLA-DMB/HLA-DPB1/CD74/CD80/HES1/VAV3/TNFSF13B/NFATC2/CLCF1/TLR9/HLA-DPA1/TNFRSF13C/CD46	25
BP	GO:0009145	purine nucleoside triphosphate biosynthetic process	31/2028	172/18670	0.00321035	0.0514547	0.0425609	SLC4A1/APP/TP53/SEC13/AK9/OGDH/LDHA/PFKM/NCOR1/ENO1/ADK/NUP54/STOML2/NUP35/NME6/PFKFB3/PFKFB4/SIRT6/JMJD8/ZBTB20/PRKAA1/GAPDH/HK3/NME3/P2RX7/ALDOC/CBFA2T3/NUP62/TIGAR/BPGM/AK4	31
BP	GO:0032091	negative regulation of protein binding	21/2028	103/18670	0.00321959	0.0514547	0.0425609	ADRB2/LEF1/GPSM1/DISC1/EPB41L5/TEX14/IFIT1/BAX/FRMD7/AURKB/PRKCD/IFIT2/CFHR1/ID1/RALB/CAMK1/NES/CCM2L/PTPRF/ZFPM1/LRRK2	21
BP	GO:0048259	regulation of receptor-mediated endocytosis	21/2028	103/18670	0.00321959	0.0514547	0.0425609	C3/ITGB3/DRD4/DNM2/NUMB/SMAP1/ANGPT1/VEGFA/RABGEF1/TNK2/MKLN1/SCYL2/TBC1D5/SGIP1/AHI1/TF/EFNB2/HIP1/MAGI2/USP46/ATAD1	21
BP	GO:0009124	nucleoside monophosphate biosynthetic process	36/2028	208/18670	0.00322061	0.0514547	0.0425609	HPRT1/SLC4A1/APP/ENTPD8/TP53/SEC13/AK9/OGDH/LDHA/PFKM/NCOR1/ENO1/ADK/NUP54/STOML2/NUP35/UPRT/PFKFB3/PFKFB4/SIRT6/JMJD8/ZBTB20/DCTD/PRKAA1/GAPDH/HK3/P2RX7/PRPS1/UPP1/ALDOC/CBFA2T3/NUP62/TIGAR/GART/BPGM/AK4	36
BP	GO:0018212	peptidyl-tyrosine modification	57/2028	366/18670	0.00331953	0.0528616	0.0437246	BTK/ITGB3/LEP/PECAM1/APP/HGF/CSF3/GAS6/PRLR/STAP2/WEE2/TP53/ABI1/ZGPAT/ANGPT1/CD44/TNK1/CD300A/IL12RB2/PTPRC/CCL5/EPHA5/VEGFA/SH2B3/TNK2/STAP1/SH3BP5L/DGKQ/DYRK1A/FGFR1/PRKCD/CSPG4/HBEGF/ERBB3/FLT1/GATA1/LIF/LTK/NTRK1/SOCS1/CD74/EPHB3/MVP/CD80/EPHA1/EPHA3/SRC/HES1/TESK1/TYRO3/MERTK/CLCF1/RAP2C/AXL/SRCIN1/PDGFA/HYAL2	57
BP	GO:0016054	organic acid catabolic process	45/2028	275/18670	0.00335303	0.0528616	0.0437246	ABCD1/LEP/NOS3/NOS2/PCK2/ACADVL/ALDH1L2/KYAT1/ABAT/PCCA/AMT/OGDH/HMGCL/CD44/NUDT7/ACBD5/AADAT/GLUD1/MECR/ENOSF1/IVD/ECH1/CDO1/ECI1/PGD/RENBP/KYNU/ABCD2/GPT/LIPE/PHYH/SARDH/GLUD2/PADI4/AMDHD2/PIPOX/PECR/AGXT2/HYAL2/GPT2/ABHD3/LPIN1/IL4I1/HYAL1/PPARD	45
BP	GO:0046395	carboxylic acid catabolic process	45/2028	275/18670	0.00335303	0.0528616	0.0437246	ABCD1/LEP/NOS3/NOS2/PCK2/ACADVL/ALDH1L2/KYAT1/ABAT/PCCA/AMT/OGDH/HMGCL/CD44/NUDT7/ACBD5/AADAT/GLUD1/MECR/ENOSF1/IVD/ECH1/CDO1/ECI1/PGD/RENBP/KYNU/ABCD2/GPT/LIPE/PHYH/SARDH/GLUD2/PADI4/AMDHD2/PIPOX/PECR/AGXT2/HYAL2/GPT2/ABHD3/LPIN1/IL4I1/HYAL1/PPARD	45
BP	GO:1902115	regulation of organelle assembly	34/2028	194/18670	0.00335436	0.0528616	0.0437246	MTM1/DNM2/SDC1/DYNLL1/STAG2/ODF2L/SH3GLB1/BBS4/C9orf72/AKAP13/ATG5/NUMA1/CCP110/TBC1D30/SDCCAG8/GSN/MDM1/PRKAA1/LCP1/RALB/HSPA1A/HSPA1B/SRC/BRCA1/NUP62/BMP10/LRFN4/KCTD17/PIP4K2C/MAP4/MAPK9/CCDC151/TCTEX1D2/LRRK2	34
BP	GO:0019058	viral life cycle	52/2028	328/18670	0.00337679	0.0528616	0.0437246	ITGB3/BCL2/GAS6/TRIM6/SCARB1/SEC13/MX1/ANPEP/ADARB1/DAG1/LDLR/RAB43/DDX6/IFIT1/NUP54/CCL5/UBB/ATG5/NUP35/APOE/FAM111A/PKN2/STAU1/TRIM62/CXADR/FBXL2/GSN/FURIN/PTX3/NECTIN1/HMGA2/IFITM1/OASL/EFNB2/CD74/NMT2/ISG15/CD80/HSPA1A/HSPA1B/TYRO3/IFITM2/NUP62/APOBEC3G/AXL/TRIM8/HYAL2/RSAD2/APOBEC3F/CDHR3/HYAL1/CD46	52
BP	GO:0043647	inositol phosphate metabolic process	16/2028	71/18670	0.0034057	0.0528616	0.0437246	PTEN/PTH1R/INPP4B/IMPA1/P2RY6/PPIP5K2/PLCB2/NUDT4/PLD4/PLCH1/ITPKA/P2RY1/MINPP1/PLCE1/ISYNA1/PLCD3	16
BP	GO:0006098	pentose-phosphate shunt	6/2028	15/18670	0.00342482	0.0528616	0.0437246	G6PD/RPEL1/RPE/PGD/TIGAR/RBKS	6
BP	GO:0034111	negative regulation of homotypic cell-cell adhesion	6/2028	15/18670	0.00342482	0.0528616	0.0437246	ABAT/SERPINE2/SH2B3/PRKCD/CEACAM1/CCM2L	6
BP	GO:0034616	response to laminar fluid shear stress	6/2028	15/18670	0.00342482	0.0528616	0.0437246	NFE2L2/TGFB3/SREBF2/ABCA1/SMAD7/KLF2	6
BP	GO:0045073	regulation of chemokine biosynthetic process	6/2028	15/18670	0.00342482	0.0528616	0.0437246	APP/IL1B/AGER/EGR1/HMOX1/CD74	6
BP	GO:0051044	positive regulation of membrane protein ectodomain proteolysis	6/2028	15/18670	0.00342482	0.0528616	0.0437246	IL1B/TNFRSF1B/APOE/FURIN/PACSIN3/SNX33	6
BP	GO:0060099	regulation of phagocytosis, engulfment	6/2028	15/18670	0.00342482	0.0528616	0.0437246	C3/ALOX15/ANO6/CD300A/STAP1/F2RL1	6
BP	GO:1903729	regulation of plasma membrane organization	6/2028	15/18670	0.00342482	0.0528616	0.0437246	AR/DNM2/SH3GLB1/TMEFF2/GSN/PRKCD	6
BP	GO:0010508	positive regulation of autophagy	23/2028	117/18670	0.00343725	0.0528616	0.0437246	ADRB2/OPTN/IKBKG/GPSM1/IRGM/SESN1/BCL2L11/SH3GLB1/C9orf72/DAPK1/TMEM59/BNIP3L/PRKAA1/HMOX1/RALB/BNIP3/TRIM22/NOD1/PIP4K2C/TRIM8/SCOC/TRIM65/LRRK2	23
BP	GO:0010822	positive regulation of mitochondrion organization	23/2028	117/18670	0.00343725	0.0528616	0.0437246	BCL2/OPTN/TP53/DDHD1/TNFSF10/BCL2L11/SH3GLB1/STOML2/BAX/CHCHD10/ATG13/ARIH2/HPS4/PRKAA1/RAC2/HRK/BNIP3/SREBF2/MMP9/TP53BP2/MFF/PMAIP1/MICALL2	23
BP	GO:0071346	cellular response to interferon-gamma	32/2028	180/18670	0.00346769	0.0531971	0.0440021	CIITA/STAR/NOS2/SP100/TP53/CD58/IRGM/FLNB/CD44/RAB43/HLA-DQB1/HLA-DRB1/CCL5/DAPK1/TRIM62/GSN/PRKCD/GAPDH/AIF1/HLA-DPB1/VIM/OASL/SOCS1/GBP2/HLA-B/TRIM22/IRF9/IFI30/HLA-DRA/TRIM8/NLRC5/HLA-DPA1	32
BP	GO:0019751	polyol metabolic process	24/2028	124/18670	0.00350823	0.0536855	0.0444062	LEP/PTEN/PTH1R/GPD2/CYP27A1/PCK2/INPP4B/GK/DYSF/IMPA1/P2RY6/PPIP5K2/PLCB2/NUDT4/PLD4/PLCH1/ITPKA/P2RY1/MINPP1/MYOF/TKFC/PLCE1/ISYNA1/PLCD3	24
BP	GO:0032946	positive regulation of mononuclear cell proliferation	25/2028	131/18670	0.00355729	0.0543016	0.0449157	LEP/IL1B/BCL2/ANXA1/AGER/CLECL1/PTPRC/CCL5/ICOSLG/TNFSF4/AIF1/BCL6/HLA-DMB/HLA-DPB1/CD74/CD80/HES1/VAV3/TNFSF13B/NFATC2/CLCF1/TLR9/HLA-DPA1/TNFRSF13C/CD46	25
BP	GO:0030902	hindbrain development	28/2028	152/18670	0.00359602	0.0547572	0.0452926	BCL2/HNRNPD/RBFOX2/FLNA/TP53/ABAT/LEF1/SERPINE2/ATF5/MDK/AHI1/FOXC1/AIF1/C5AR1/HES1/DLL1/SMO/NEUROD2/SEC24B/TBR1/GRIN1/FZD4/CEND1/ARL13B/GART/SEZ6/SCN5A/NANOS1	28
BP	GO:0043303	mast cell degranulation	12/2028	47/18670	0.0036322	0.0551719	0.0456356	BTK/S100A13/CD300A/IL4R/PDPK1/PIK3CG/RABGEF1/HMOX1/RAC2/VAMP7/RASGRP1/NPPA	12
BP	GO:0001667	ameboidal-type cell migration	69/2028	461/18670	0.00364782	0.055273	0.0457192	ITGB3/PTEN/PECAM1/NOS3/ANXA1/PTGS2/RREB1/TBXA2R/SP100/SCARB1/NFE2L2/EPB41L5/ANGPT1/WASF2/HDAC9/PDPK1/ILK/GLIPR2/VEGFA/STAT5A/SEMA3B/SRF/AAMP/APOE/SPARC/PKN2/ARHGEF7/MIA3/FOXP1/CAP1/KRIT1/BCAS3/FGFR1/CEACAM1/HBEGF/HMOX1/ID1/TACSTD2/SERPINF1/PFN2/SGPL1/RHOB/EFNB2/SEMA3F/WNT11/MMP9/AKAP12/SRC/LAMA5/SMO/TBX1/SOX10/BMP10/DNAJA4/DLL4/SEMA3G/PBLD/MMRN2/SEMA6B/PTP4A3/ADGRA2/HYAL2/C5orf30/ROBO1/HYAL1/PPAR…	69
BP	GO:0070228	regulation of lymphocyte apoptotic process	13/2028	53/18670	0.00367348	0.0555253	0.0459279	BTK/PTEN/TP53/CCL5/BAX/AURKB/FOXP1/BCL6/IL7R/P2RX7/TSC22D3/CD74/DOCK8	13
BP	GO:0014909	smooth muscle cell migration	19/2028	91/18670	0.00374698	0.0564978	0.0467323	ITGB3/BCL2/NFE2L2/NDRG4/MDK/P2RY6/ILK/CCL5/AAMP/AIF1/FGF9/PLAU/SRC/DOCK4/PLXNA1/PDGFA/APEX1/PPARD/TERT	19
BP	GO:0002285	lymphocyte activation involved in immune response	32/2028	181/18670	0.00378436	0.0568203	0.046999	ANXA1/LFNG/ITGAL/TP53/LEF1/MLH1/CD19/NOTCH2/IL4R/PTPRC/MDK/EOMES/IL18R1/TNFSF4/SWAP70/FOXP1/BCL6/CEACAM1/HLA-DMB/LCP1/ITM2A/CD80/F2RL1/CD180/DLL1/VAMP7/SMAD7/CLCF1/HLX/CLEC4D/ZFPM1/CD46	32
BP	GO:0007163	establishment or maintenance of cell polarity	36/2028	210/18670	0.00378679	0.0568203	0.046999	PKD1/RUFY3/FSCN2/DLG2/DST/PARD3/MAP7/PARVB/RAP1B/SPRY1/STK25/RHOH/ILK/NUMA1/CTNNA1/CARMIL2/SPDL1/MYO18A/SDCCAG8/CAP1/KRIT1/GSN/BCAS3/PTK7/RHOB/WNT11/LHX2/FAT1/HES1/RND1/ACTL8/MAP4/BRSK1/PARD6G/MISP/DOCK8	36
BP	GO:0006071	glycerol metabolic process	7/2028	20/18670	0.00381032	0.0570346	0.0471763	LEP/GPD2/PCK2/GK/DYSF/MYOF/TKFC	7
BP	GO:0051235	maintenance of location	52/2028	330/18670	0.0038315	0.0571769	0.047294	C3/ITGB3/LEP/IL1B/GSTM2/PKD1/SP100/SCARB1/FLNA/DYSF/ANXA5/FLNB/DAG1/CD19/DDIT3/BBS4/PDPK1/PTPRC/P2RY6/PLCB2/ATG5/BAX/MDFI/APOE/STARD4/SRGN/CALM3/INSIG1/PLCH1/TMSB15B/GSN/SLC8B1/ITPR3/P2RX7/PSMD10/DBN1/SREBF2/ABCG1/DIAPH1/FFAR2/NBL1/ABCA1/OS9/HILPDA/TLN2/VPS13A/PLCE1/MCOLN3/JPH3/SUN1/BSCL2/PPARD	52
BP	GO:0002819	regulation of adaptive immune response	29/2028	160/18670	0.00392936	0.0571769	0.047294	BTK/C3/IL1B/ANXA1/TNFRSF1B/ADCY7/ALOX15/MLH1/AGER/FCER2/IL4R/PTPRC/IL18R1/TNFSF4/BCL6/CEACAM1/CD48/IL7R/P2RX7/CD80/HLA-B/SMAD7/TNFSF13B/CLCF1/TRPM4/HLX/TNFRSF13C/RSAD2/IL20RB	29
BP	GO:0042476	odontogenesis	25/2028	132/18670	0.00394634	0.0571769	0.047294	ITGB4/SDC1/TFAP2A/ITGA6/BCOR/ADM/LEF1/BCL2L11/CTNNA1/BAX/TGFB3/FOXC1/ID3/INHBA/JAG2/NECTIN1/DLX2/SRC/LAMA5/SMO/TBX1/SNX10/FAM20C/PAM/SCN5A	25
BP	GO:0002532	production of molecular mediator involved in inflammatory response	16/2028	72/18670	0.0039465	0.0571769	0.047294	ABCD1/BTK/LEP/NOS2/ADCY7/CHID1/IL4R/P2RX1/ABCD2/VAMP7/CD96/NPPA/SLAMF8/C5orf30/IL17RC/NLRC3	16
BP	GO:0051881	regulation of mitochondrial membrane potential	16/2028	72/18670	0.0039465	0.0571769	0.047294	ABCD1/BCL2/BCL2L1/UBB/STOML2/CLIC1/BAX/PPP2R3C/BNIP3L/GCLM/P2RX7/BNIP3/SRC/PMAIP1/PANK2/LRRK2	16
BP	GO:0062013	positive regulation of small molecule metabolic process	28/2028	153/18670	0.00395629	0.0571769	0.047294	ABCD1/PTH1R/STAR/APP/IL1B/NOS3/NOS2/ANXA1/PTGS2/SREBF1/ADM/ENO1/P2RY6/ELOVL5/STARD4/PFKFB3/PFKFB4/ZBTB20/PRKAA1/P2RX7/P2RY1/CD74/ABCG1/ABCD2/SRC/PMAIP1/RDH10/GHSR	28
BP	GO:0002887	negative regulation of myeloid leukocyte mediated immunity	5/2028	11/18670	0.00395852	0.0571769	0.047294	CD300A/RABGEF1/ABR/HMOX1/BCR	5
BP	GO:0035457	cellular response to interferon-alpha	5/2028	11/18670	0.00395852	0.0571769	0.047294	STAR/GAS6/IFIT3/IFIT2/AXL	5
BP	GO:0045628	regulation of T-helper 2 cell differentiation	5/2028	11/18670	0.00395852	0.0571769	0.047294	ANXA1/IL4R/TNFSF4/BCL6/HLX	5
BP	GO:0060992	response to fungicide	5/2028	11/18670	0.00395852	0.0571769	0.047294	STAR/BCL2L1/SRD5A1/EHMT1/KLF2	5
BP	GO:0072070	loop of Henle development	5/2028	11/18670	0.00395852	0.0571769	0.047294	JAG1/PKD1/DLL1/POU3F3/IRX3	5
BP	GO:0097499	protein localization to non-motile cilium	5/2028	11/18670	0.00395852	0.0571769	0.047294	SPATA7/ARL13A/BBS4/TUB/ARL13B	5
BP	GO:0099149	regulation of postsynaptic neurotransmitter receptor internalization	5/2028	11/18670	0.00395852	0.0571769	0.047294	ITGB3/DRD4/NUMB/EFNB2/USP46	5
BP	GO:0099624	atrial cardiac muscle cell membrane repolarization	5/2028	11/18670	0.00395852	0.0571769	0.047294	KCNQ1/FLNA/KCNJ5/NPPA/SCN5A	5
BP	GO:0007015	actin filament organization	61/2028	400/18670	0.00396709	0.0571769	0.047294	BCL2/CSF3/ARHGAP17/SH3PXD2B/RUFY3/FSCN2/FLNA/ADD3/C15orf62/ALOX15/TPM4/ABI1/WASF2/CGNL1/BBS4/C9orf72/ARHGAP12/RHOH/MICAL1/SRF/SWAP70/GMFG/TPM2/TMEFF2/FRMD7/CARMIL2/TGFB3/MYO1B/TMSB15B/CAP1/PLEKHG2/GSN/PRKCD/AIF1/ID1/LCP1/TACSTD2/PFN2/RAC2/VASP/RHOB/DBN1/EPS8/WNT11/DIAPH1/EPHA1/F2RL1/FAT1/HIP1/SRC/TESK1/DIAPH2/RND1/ARAP1/ASAP3/POF1B/SPIRE2/CTTN/PLEKHH2/MICALL2/GHSR	61
BP	GO:0006909	phagocytosis	57/2028	369/18670	0.00396817	0.0571769	0.047294	C3/ITGB3/LEP/PTEN/PECAM1/IL1B/ANXA1/GAS6/DNM2/RAP1A/CDC42SE1/SCARB1/ITGAL/NCF2/DYSF/ALOX15/ANO6/ITGAM/ABI1/LDLR/SPON2/WASF2/SYT7/CD300A/PTPRC/ARHGAP12/P2RY6/ANXA11/ATG5/PLD4/STAP1/ICAM3/ABR/MYO18A/IL15RA/GSN/PRKCD/AIF1/P2RX7/PRTN3/PTX3/TUB/F2RL1/SRC/ABCA1/VAMP7/VAV3/TYRO3/SRPX/MERTK/CD93/PIP4P2/IGLL1/BCR/AXL/MEGF10/ELMO1	57
BP	GO:0050807	regulation of synapse organization	37/2028	218/18670	0.00399373	0.0572692	0.0473704	PTEN/APP/C1QL3/DHX36/LRTM2/DISC1/DAG1/NRCAM/ARMCX5-GPRASP2/ARHGAP22/PDLIM5/TUBB/APOE/SPARC/ITSN1/FLRT2/DGKB/UBE3A/ADGRB3/ITPKA/NTRK1/NECTIN1/THBS2/CAMK1/SEMA3F/DBN1/EPHB3/COLQ/NEUROD2/TPBG/GRIN1/SLC7A11/LRFN4/SRCIN1/GHSR/AGRN/LRRK2	37
BP	GO:1901099	negative regulation of signal transduction in absence of ligand	10/2028	36/18670	0.00400243	0.0572692	0.0473704	IL1B/BCL2/SGK3/BCL2L1/CTNNA1/GATA1/HSPA1A/HSPA1B/UNC5B/TERT	10
BP	GO:2001240	negative regulation of extrinsic apoptotic signaling pathway in absence of ligand	10/2028	36/18670	0.00400243	0.0572692	0.0473704	IL1B/BCL2/SGK3/BCL2L1/CTNNA1/GATA1/HSPA1A/HSPA1B/UNC5B/TERT	10
BP	GO:0050808	synapse organization	62/2028	408/18670	0.00401521	0.057319	0.0474116	C3/PTEN/APP/COL4A5/C1QL3/PALM/DHX36/DLG2/ITGAM/LRTM2/DISC1/DAG1/SLC9A6/NRCAM/ARMCX5-GPRASP2/WASF2/ARHGAP22/PDLIM5/P2RX2/TUBB/CHCHD10/APOE/SPARC/CDH1/STAU1/SNCG/ITSN1/FLRT2/DGKB/UBE3A/ADGRB3/C5AR1/ITPKA/NTRK1/PFN2/PLXNB1/NECTIN1/THBS2/CAMK1/EFNB2/SEMA3F/DBN1/EPHB3/COLQ/NEUROD2/TPBG/GRIN1/MAGI2/SLC7A11/PCDHB14/LRFN4/SRCIN1/PCDHGC4/PCDHGC5/INA/PTPRF/CTTN/NRXN2/SEZ6/GHSR/AGRN/LRRK2	62
BP	GO:0001558	regulation of cell growth	63/2028	416/18670	0.0040601	0.0577093	0.0477344	G6PD/BCL2/NPR1/DNM2/RPS6KA1/SGK3/RUFY3/ST20/TP53/LEF1/SERPINE2/DISC1/CDHR2/NRCAM/ENO1/TNK1/SOCS2/ILK/VEGFA/SEMA3B/SRF/APOE/NME6/CPNE5/ITSN2/BRAT1/GDI1/IGFBP4/BCL6/CEACAM1/CDH4/CRABP2/HBEGF/INHBA/PSMD10/RGS2/SEMA3F/DBN1/WNT11/DDX39B/MMP14/GDF9/HSPA1A/HSPA1B/PAK4/NPPA/BMP10/PLCE1/PLXNA3/SEMA3G/WT1/WNT3/SEMA6B/HYAL2/CTDP1/CDKN2D/CTTN/ST7L/DACT3/HYAL1/PPARD/EBAG9/NANOS1	63
BP	GO:0048738	cardiac muscle tissue development	39/2028	233/18670	0.00407172	0.0577093	0.0477344	SGCB/PTEN/TNNI3/G6PD/FRS2/NDRG4/PDLIM5/AKAP13/PRKAR1A/ATG5/VEGFA/RARB/SRF/MEF2A/SIRT6/CXADR/FGFR1/FOXC1/ERBB3/FGF9/RGS2/RXRA/TGFBR3/EFNB2/DDX39B/DLL1/SMAD7/NPPA/ZFPM2/BMP10/RBPJ/DLL4/HEG1/WT1/CTDP1/CCM2L/ZFPM1/SIK1/ADAMTS9	39
BP	GO:0055017	cardiac muscle tissue growth	21/2028	105/18670	0.00408426	0.0577093	0.0477344	PTEN/G6PD/NDRG4/PDLIM5/AKAP13/PRKAR1A/SIRT6/FGFR1/FOXC1/FGF9/RGS2/RXRA/TGFBR3/DDX39B/NPPA/ZFPM2/BMP10/RBPJ/HEG1/CTDP1/CCM2L	21
BP	GO:0042692	muscle cell differentiation	59/2028	385/18670	0.00408934	0.0577093	0.0477344	SGCB/G6PD/BCL2/SDC1/FRS2/ADM/DNMT1/DYSF/MORF4L2/LDB3/HDAC9/PDLIM5/IL4R/AKAP13/PRKAR1A/P2RX2/ATG5/VEGFA/ADAM12/RARB/CTNNA1/SRF/MEF2A/BNIP2/ZEB1/CXADR/ANKRD2/TCF3/ADGRB3/FGF9/LOX/RGS2/RXRA/SORT1/CAMK1/EFNB2/DDX39B/CDH15/MMP14/HES1/DLL1/SMO/SPEG/TBX1/KLHL41/NPPA/NFATC2/MYOF/BMP10/RBPJ/CACNA1H/WT1/BHLHE41/MEGF10/BOC/CTDP1/NFATC1/SIK1/NEK5	59
BP	GO:1901653	cellular response to peptide	59/2028	385/18670	0.00408934	0.0577093	0.0477344	ADRB2/LEP/PTEN/STAR/TSHR/APP/IL1B/PRLR/SREBF1/PCK2/CPEB1/ADCY7/ADCY9/TP53/ATP6V0A1/CCND3/NFE2L2/ANXA5/PRKAR1B/ATP6AP1/ATP6V0C/BCL2L11/HDAC9/AGER/CASP4/RELA/RAP1B/PDPK1/SOCS2/PRKAR1A/ESRRA/C2CD5/STAT5A/SRD5A1/PRKCD/APC/PRKAA1/CEACAM1/ID1/VIM/SOCS1/BCL2L2/SRC/NOD1/KLF2/MZB1/SELENOS/AGTRAP/ADCY1/TRIB3/CACNA1A/GKAP1/SOGA1/APEX1/ATP6V1G2/LPIN1/GHSR/TRIM41/PRKCB	59
BP	GO:0043087	regulation of GTPase activity	71/2028	479/18670	0.00409926	0.0577173	0.047741	ARHGAP17/RAP1A/ARHGAP30/ARHGAP24/CDC42SE1/AGAP3/SMAP1/ITGA6/RGS9/GPSM1/PLXNB3/RAPGEF6/AGAP9/LIMS1/RIC1/BBS4/TBC1D1/ARHGAP22/SPRY1/ECT2/ARHGAP12/RHOH/CCL5/ARFGAP1/EPHA5/PKP4/TNK2/PTPRN2/ARHGAP9/BNIP2/ARHGEF7/ABR/TBC1D30/PREB/TBC1D5/SNX13/BCAS3/GDI1/ADGRB3/BCL6/NTRK1/PLXNB1/PRTN3/RGS1/RGS2/RGS16/EPHB3/WNT11/EPHA1/EPHA3/F2RL1/RASGRP1/VAV3/ADAP1/RANBP3/DOCK4/ARHGAP11A/TBC1D9/ARAP2/ARAP1/PLXNA3/ASAP3/…	71
BP	GO:0002695	negative regulation of leukocyte activation	31/2028	175/18670	0.00419504	0.0587942	0.0486318	BTK/ANXA1/NRARP/VSIG4/LDLR/CD300A/IL4R/PTPRC/MDK/PRKAR1A/RABGEF1/TNFSF4/ABR/BCL6/CEACAM1/CNR2/HMOX1/INHBA/SOCS1/CD74/DTX1/CD80/HMGB3/SMAD7/TYRO3/MERTK/TNFRSF21/BCR/AXL/HLX/IL20RB	31
BP	GO:0048593	camera-type eye morphogenesis	22/2028	112/18670	0.00419919	0.0587942	0.0486318	JAG1/ALDH1A3/TFAP2A/FRS2/STRA6/BCAR3/LCTL/VEGFA/BAX/TSKU/ZEB1/AHI1/LRP5/NECTIN1/WNT2B/COL8A2/FAT1/DLL1/IRX5/FOXE3/FJX1/ATP8A2	22
BP	GO:0035265	organ growth	35/2028	204/18670	0.00420435	0.0587942	0.0486318	AR/LEP/PTEN/G6PD/BCL2/PSAP/YBX3/BCL2L11/NDRG4/PDLIM5/AKAP13/PRKAR1A/RARB/SIRT6/FGFR1/UBE3A/FOXC1/DUSP6/FGF9/RGS2/RXRA/TGFBR3/DDX39B/DLL1/SMO/NPPA/ZFPM2/BMP10/RBPJ/HEG1/HLX/VWA1/WT1/CTDP1/CCM2L	35
BP	GO:0042149	cellular response to glucose starvation	11/2028	42/18670	0.00426519	0.0592791	0.0490329	BCL2/HIGD1A/TP53/NFE2L2/SESN1/SH3GLB1/PRKAA1/ASNS/UPP1/PMAIP1/SIK1	11
BP	GO:1901617	organic hydroxy compound biosynthetic process	44/2028	271/18670	0.00427669	0.0592791	0.0490329	LEP/OCA2/PTH1R/STAR/G6PD/IL1B/CYP27A1/SREBF1/PCK2/TP53/GFI1/ELOVL6/FDPS/ALOX15/IMPA1/DHCR7/P2RY6/PPIP5K2/PLCB2/FDFT1/APOE/HSD17B7/STARD4/INSIG1/ARV1/DGKQ/ERLIN1/PLCH1/PRKAA1/ITPKA/P2RY1/PDXK/CITED1/CLCN2/SREBF2/ABCG1/CYP46A1/SLC7A11/PLCE1/ISYNA1/TIGAR/CACNA1H/PSAT1/PLCD3	44
BP	GO:0045576	mast cell activation	14/2028	60/18670	0.00427741	0.0592791	0.0490329	BTK/S100A13/CD300A/IL4R/PDPK1/RHOH/PIK3CG/RABGEF1/CNR2/HMOX1/RAC2/VAMP7/RASGRP1/NPPA	14
BP	GO:0090596	sensory organ morphogenesis	42/2028	256/18670	0.00427748	0.0592791	0.0490329	JAG1/BCL2/ALDH1A3/TFAP2A/FRS2/FSCN2/NKX3-2/STRA6/BBS4/BCAR3/LCTL/VEGFA/RARB/BAX/TSKU/ABR/ZEB1/INSIG1/AHI1/CCDC66/FGFR1/FGF9/LRP5/PTK7/NECTIN1/FZD6/WNT2B/COL8A2/FAT1/DLL1/IRX5/TBX1/SEC24B/FOXE3/CELSR1/FJX1/MYO15A/ATP8A2/BCR/NKD1/MYO3B/USH1G	42
BP	GO:0030193	regulation of blood coagulation	17/2028	79/18670	0.00429215	0.059349	0.0490907	PROS1/F12/NOS3/TBXA2R/HPSE/ABAT/SERPINE2/ANO6/NFE2L2/ANXA5/SH2B3/APOE/PRKCD/CEACAM1/PLAU/F2RL1/PDGFA	17
BP	GO:0009156	ribonucleoside monophosphate biosynthetic process	34/2028	197/18670	0.00430497	0.0593932	0.0491273	HPRT1/SLC4A1/APP/TP53/SEC13/AK9/OGDH/LDHA/PFKM/NCOR1/ENO1/ADK/NUP54/STOML2/NUP35/UPRT/PFKFB3/PFKFB4/SIRT6/JMJD8/ZBTB20/PRKAA1/GAPDH/HK3/P2RX7/PRPS1/UPP1/ALDOC/CBFA2T3/NUP62/TIGAR/GART/BPGM/AK4	34
BP	GO:0002279	mast cell activation involved in immune response	12/2028	48/18670	0.00437336	0.0600679	0.0496854	BTK/S100A13/CD300A/IL4R/PDPK1/PIK3CG/RABGEF1/HMOX1/RAC2/VAMP7/RASGRP1/NPPA	12
BP	GO:0009069	serine family amino acid metabolic process	12/2028	48/18670	0.00437336	0.0600679	0.0496854	AMT/SEPHS1/GGT1/CBSL/CDO1/GCLM/SLC7A11/AHCYL2/PSAT1/SRR/AGXT2/GART	12
CC	GO:0030139	endocytic vesicle	57/2112	303/19717	1.64561e-05	0.00614273	0.00544026	MPO/TAP1/NOS3/IGF2R/DNM2/RAP1A/CUBN/SCARB1/NCF2/ATP6V0A1/PLD1/DYSF/IRGM/FLNB/RAPGEF6/LDLR/ATP6V0C/RAB43/HLA-DQB1/HLA-DRB1/SYT7/ANXA11/UBB/ATG5/APOE/GOLIM4/PLD4/SPARC/ITSN1/TBC1D5/SGIP1/GSN/TF/HBEGF/HLA-DPB1/LAMP2/RAC2/VIM/SCARF1/CD74/HIP1/ABCA1/HLA-B/SMO/VAMP7/HYOU1/FZD4/STAB1/CD207/TLR9/PIP4P2/HLA-DRA/WNT3/WNT5B/HYAL2/HLA-DPA1/TAPBP	57
CC	GO:0030176	integral component of endoplasmic reticulum membrane	34/2112	150/19717	1.74015e-05	0.00614273	0.00544026	TAP1/MBOAT4/ELOVL6/DOLPP1/SGMS2/BCAP31/DHCR7/SLC37A4/PIGT/HLA-DQB1/HLA-DRB1/CLN3/SLC35B2/ELOVL7/ELOVL5/PREB/INSIG1/ERN1/HLA-DPB1/SGPL1/CD74/SREBF2/HLA-B/EMC9/ELOVL2/SELENOS/HLA-DRA/ELOVL4/BSCL2/HLA-DPA1/ELOVL3/XXYLT1/TAPBP/PORCN	34
CC	GO:0030666	endocytic vesicle membrane	36/2112	167/19717	3.18317e-05	0.00749107	0.0066344	TAP1/NOS3/DNM2/SCARB1/ATP6V0A1/IRGM/LDLR/ATP6V0C/RAB43/HLA-DQB1/HLA-DRB1/SYT7/UBB/ATG5/APOE/TBC1D5/SGIP1/HBEGF/HLA-DPB1/LAMP2/RAC2/SCARF1/CD74/HIP1/HLA-B/SMO/VAMP7/FZD4/STAB1/CD207/PIP4P2/HLA-DRA/WNT3/WNT5B/HLA-DPA1/TAPBP	36
CC	GO:0031227	intrinsic component of endoplasmic reticulum membrane	34/2112	158/19717	5.4068e-05	0.009543	0.00845168	TAP1/MBOAT4/ELOVL6/DOLPP1/SGMS2/BCAP31/DHCR7/SLC37A4/PIGT/HLA-DQB1/HLA-DRB1/CLN3/SLC35B2/ELOVL7/ELOVL5/PREB/INSIG1/ERN1/HLA-DPB1/SGPL1/CD74/SREBF2/HLA-B/EMC9/ELOVL2/SELENOS/HLA-DRA/ELOVL4/BSCL2/HLA-DPA1/ELOVL3/XXYLT1/TAPBP/PORCN	34
CC	GO:0005911	cell-cell junction	76/2112	459/19717	7.63787e-05	0.00974566	0.00863117	PECAM1/APP/ANXA1/FGFRL1/ARHGAP17/FRS2/ITGA6/FLNA/ADD3/CASK/YBX3/LIMS2/LDB3/DAG1/PARD3/LIMS1/PTPRU/WASF2/RAP1B/CGNL1/PDLIM5/DDX6/ECT2/ILK/MXRA8/VEGFA/CTNNA1/PKP4/CDH1/AQP7/PCDH9/KIFC3/PKN2/PLEKHA7/CXADR/FLRT2/KLHL24/SDCCAG8/AHI1/KRIT1/PRKCD/APC/AHNAK/CEACAM1/CDH4/EVPL/TACSTD2/P2RX7/PTK7/NECTIN1/VASP/DBN1/CDH15/FAT1/GJB5/PAK4/SMAD7/FZD4/MAGI2/DDX58/MAGI1/RASIP1/USP53/GJC2/HEG1/RAP2C/GJA3/POF1B/PARD…	76
CC	GO:0030136	clathrin-coated vesicle	38/2112	188/19717	8.55071e-05	0.00974566	0.00863117	ADRB2/CD3D/IGF2R/DNM2/NUMB/RGS19/ECE1/BCAP31/AVPR2/AP1B1/CLINT1/LDLR/HLA-DQB1/HLA-DRB1/APOE/TNK2/WIPI1/SCYL2/AP3B2/TBC1D5/SGIP1/AP1G2/TF/HBEGF/HLA-DPB1/IL7R/FURIN/SORT1/RAB27B/CD74/HIP1/VAMP7/FZD4/CD207/EPN3/HLA-DRA/HLA-DPA1/CLVS1	38
CC	GO:0042613	MHC class II protein complex	8/2112	16/19717	9.96619e-05	0.00974566	0.00863117	HLA-DQB1/HLA-DRB1/HLA-DMB/HLA-DPB1/CD74/HLA-DMA/HLA-DRA/HLA-DPA1	8
CC	GO:0070820	tertiary granule	34/2112	164/19717	0.000117707	0.00974566	0.00863117	CST3/LYZ/ITGAX/DYNLL1/ATP6V0A1/PLD1/ANO6/CD58/ITGAM/ATP6V0C/CD300A/ILF2/ARMC8/IDH1/LAIR1/PTPRN2/CEACAM1/CEACAM8/LAMP2/PLAU/PTX3/SIGLEC5/MMP9/ALDOC/DIAPH1/SLC2A3/CD93/RAP2C/ATAD3B/LRG1/CLEC4D/MCEMP1/PRCP/OSCAR	34
CC	GO:0030669	clathrin-coated endocytic vesicle membrane	14/2112	44/19717	0.000128387	0.00974566	0.00863117	LDLR/HLA-DQB1/HLA-DRB1/APOE/TBC1D5/SGIP1/HBEGF/HLA-DPB1/CD74/HIP1/FZD4/CD207/HLA-DRA/HLA-DPA1	14
CC	GO:0042611	MHC protein complex	10/2112	25/19717	0.000139525	0.00974566	0.00863117	MR1/HLA-DQB1/HLA-DRB1/HLA-DMB/HLA-DPB1/CD74/HLA-B/HLA-DMA/HLA-DRA/HLA-DPA1	10
CC	GO:0030027	lamellipodium	38/2112	193/19717	0.000151845	0.00974566	0.00863117	ITGB3/APP/DNM2/RUFY3/DYSF/DAG1/ABI1/WASF2/CD44/PARVB/ILK/CTNNA1/SWAP70/CARMIL2/CDH1/PKN2/ARHGEF7/NRBP1/ITSN1/GSN/APC/AIF1/CSPG4/STX2/RAC2/VASP/DBN1/FAT1/VAMP7/RAB3IP/ARAP3/SRCIN1/ANTXR1/MYLK/CTTN/FGD5/PLEKHH2/DOCK8	38
CC	GO:0005925	focal adhesion	67/2112	405/19717	0.00020273	0.0116093	0.0102817	ITGB3/ITGB4/ANXA1/IGF2R/ITGA11/DNM2/NUMB/TSPAN4/ARHGAP24/TGFB1I1/ITGA6/FLNA/CASK/LMLN/DST/TPM4/ANXA5/LIMS2/FLNB/DAG1/EPB41L5/LIMS1/ATP6V0C/ZFYVE21/CD44/ALCAM/PARVB/ARHGAP22/PDPK1/PTPRC/LASP1/ILK/CTNNA1/TLE2/HMGA1/ARHGEF7/FLRT2/DCAF6/CAP1/GSN/AHNAK/CSPG4/FLT1/LCP1/PLAU/PTK7/RAC2/VASP/VIM/RHOB/CAPN5/EFNB2/SLC9A3R2/MMP14/AKAP12/FAT1/HSPA1A/HSPA1B/PAK4/MRC2/HYOU1/TLN2/ASAP3/CTTN/CD46/MISP/ALKBH6	67
CC	GO:0019867	outer membrane	39/2112	203/19717	0.00021377	0.0116093	0.0102817	EMD/BCL2/MYO19/GK/TOMM5/DHCR7/BCL2L1/BCL2L11/SH3GLB1/SLC24A1/UBB/NLRX1/BAX/RMDN3/MIGA2/BNIP3L/MSTO1/RHOT2/NUCB2/ACSL1/ITPR3/PDE2A/SNN/BCL2L2/BNIP3/ACSL4/SOX10/ACSL6/ARMCX1/ARMCX6/MFF/TIGAR/PMAIP1/UGT2B28/RSAD2/PGAM5/LPIN1/ARMCX3/LRRK2	39
CC	GO:0030135	coated vesicle	51/2112	289/19717	0.000236676	0.0118376	0.0104838	ADRB2/APP/CD3D/IGF2R/SREBF1/DNM2/NUMB/VMA21/RGS19/SEC31A/ECE1/SERPINA1/SEC13/BCAP31/YIF1B/AVPR2/AP1B1/CLINT1/LDLR/HLA-DQB1/HLA-DRB1/TMED3/APOE/TMED4/TNK2/WIPI1/SCYL2/AP3B2/TBC1D5/SGIP1/AP1G2/TF/HBEGF/HLA-DPB1/IL7R/FURIN/SORT1/RAB27B/CD74/SREBF2/HIP1/HLA-B/VAMP7/SEC24B/FZD4/CD207/EPN3/HLA-DRA/F8/HLA-DPA1/CLVS1	51
CC	GO:0005924	cell-substrate adherens junction	67/2112	408/19717	0.000251506	0.0118376	0.0104838	ITGB3/ITGB4/ANXA1/IGF2R/ITGA11/DNM2/NUMB/TSPAN4/ARHGAP24/TGFB1I1/ITGA6/FLNA/CASK/LMLN/DST/TPM4/ANXA5/LIMS2/FLNB/DAG1/EPB41L5/LIMS1/ATP6V0C/ZFYVE21/CD44/ALCAM/PARVB/ARHGAP22/PDPK1/PTPRC/LASP1/ILK/CTNNA1/TLE2/HMGA1/ARHGEF7/FLRT2/DCAF6/CAP1/GSN/AHNAK/CSPG4/FLT1/LCP1/PLAU/PTK7/RAC2/VASP/VIM/RHOB/CAPN5/EFNB2/SLC9A3R2/MMP14/AKAP12/FAT1/HSPA1A/HSPA1B/PAK4/MRC2/HYOU1/TLN2/ASAP3/CTTN/CD46/MISP/ALKBH6	67
CC	GO:0030667	secretory granule membrane	52/2112	298/19717	0.000274518	0.0120783	0.010697	ITGB3/PECAM1/IGF2R/ITGAX/RAP1A/DYNLL1/PSAP/TNFRSF1B/ABCA3/ABCC4/ITGAL/ATP6V0A1/PLD1/ICA1/ANO6/CD58/ITGAM/ANPEP/ATP6V0C/CD44/RAP1B/CD300A/PTPRC/LAIR1/MLEC/PTPRN2/SPARC/RAB37/CEACAM1/C5AR1/CEACAM8/ITPR3/LAMP2/P2RX1/PCDH7/PLAU/SIGLEC5/RAB27B/DIAPH1/VAMP7/PGRMC1/SLC2A3/CD93/SIGLEC9/RAP2C/ATAD3B/CLEC4D/PAM/CD46/MCEMP1/SLCO4C1/PRCP	52
CC	GO:0098589	membrane region	56/2112	328/19717	0.000290836	0.0120783	0.010697	BTK/KCNQ1/PECAM1/APP/NOS3/PTGS2/CAVIN4/RGS19/TNFRSF1B/SCARB1/HPSE/ADD3/DYSF/EIF5A/ITGAM/LY6K/PPP2R1B/DAG1/CD19/ANGPT1/PTPRC/PRKAR1A/CLN3/STOML2/CTNNA1/TUBB/CDH1/CXADR/SLC38A9/AHNAK/CD48/HMOX1/LAMP2/P2RX1/FURIN/PRTN3/SMPD2/CAVIN2/CDH15/LIPE/SRC/KCNE3/ABCA1/DLL1/SMO/NUP62/MYOF/ADCY1/PLVAP/HYAL2/UNC5B/CD46/RTN4RL1/SCN5A/GHSR/LRRK2	56
CC	GO:0030055	cell-substrate junction	67/2112	412/19717	0.00033306	0.0130634	0.0115695	ITGB3/ITGB4/ANXA1/IGF2R/ITGA11/DNM2/NUMB/TSPAN4/ARHGAP24/TGFB1I1/ITGA6/FLNA/CASK/LMLN/DST/TPM4/ANXA5/LIMS2/FLNB/DAG1/EPB41L5/LIMS1/ATP6V0C/ZFYVE21/CD44/ALCAM/PARVB/ARHGAP22/PDPK1/PTPRC/LASP1/ILK/CTNNA1/TLE2/HMGA1/ARHGEF7/FLRT2/DCAF6/CAP1/GSN/AHNAK/CSPG4/FLT1/LCP1/PLAU/PTK7/RAC2/VASP/VIM/RHOB/CAPN5/EFNB2/SLC9A3R2/MMP14/AKAP12/FAT1/HSPA1A/HSPA1B/PAK4/MRC2/HYOU1/TLN2/ASAP3/CTTN/CD46/MISP/ALKBH6	67
CC	GO:0031968	organelle outer membrane	38/2112	201/19717	0.000356987	0.0132649	0.0117479	EMD/BCL2/MYO19/GK/TOMM5/DHCR7/BCL2L1/BCL2L11/SH3GLB1/UBB/NLRX1/BAX/RMDN3/MIGA2/BNIP3L/MSTO1/RHOT2/NUCB2/ACSL1/ITPR3/PDE2A/SNN/BCL2L2/BNIP3/ACSL4/SOX10/ACSL6/ARMCX1/ARMCX6/MFF/TIGAR/PMAIP1/UGT2B28/RSAD2/PGAM5/LPIN1/ARMCX3/LRRK2	38
CC	GO:0031091	platelet alpha granule	21/2112	91/19717	0.000516718	0.0182402	0.0161542	ITGB3/PROS1/PECAM1/APP/HGF/GAS6/SERPINA1/SERPINE2/TEX264/VEGFA/SPARC/SRGN/TGFB3/CFD/PCDH7/THBS2/VAMP7/MMRN1/F8/PDGFA/MAGED2	21
CC	GO:0098857	membrane microdomain	53/2112	316/19717	0.000641442	0.0215647	0.0190986	BTK/KCNQ1/PECAM1/APP/NOS3/PTGS2/CAVIN4/RGS19/TNFRSF1B/SCARB1/HPSE/ADD3/DYSF/ITGAM/LY6K/PPP2R1B/DAG1/CD19/ANGPT1/PTPRC/PRKAR1A/CLN3/STOML2/CTNNA1/TUBB/CDH1/CXADR/SLC38A9/AHNAK/CD48/HMOX1/LAMP2/P2RX1/FURIN/PRTN3/SMPD2/CAVIN2/CDH15/LIPE/SRC/KCNE3/ABCA1/DLL1/SMO/MYOF/ADCY1/PLVAP/HYAL2/UNC5B/RTN4RL1/SCN5A/GHSR/LRRK2	53
CC	GO:0005811	lipid droplet	19/2112	81/19717	0.000756113	0.0242644	0.0214895	IRAK1/PLIN4/LMLN/BCAP31/ALOX15/PLIN3/RAP1B/AQP7/DHRS3/GAPDH/ACSL4/LIPE/HILPDA/CTDNEP1/GIMAP2/PNPLA3/RSAD2/RDH10/FAAH2	19
CC	GO:0030665	clathrin-coated vesicle membrane	24/2112	115/19717	0.00100974	0.0305122	0.0270229	ADRB2/CD3D/IGF2R/AVPR2/AP1B1/LDLR/HLA-DQB1/HLA-DRB1/APOE/AP3B2/TBC1D5/SGIP1/AP1G2/TF/HBEGF/HLA-DPB1/IL7R/CD74/HIP1/VAMP7/FZD4/CD207/HLA-DRA/HLA-DPA1	24
CC	GO:0045121	membrane raft	52/2112	315/19717	0.00103724	0.0305122	0.0270229	BTK/KCNQ1/PECAM1/APP/NOS3/PTGS2/CAVIN4/RGS19/TNFRSF1B/SCARB1/HPSE/ADD3/ITGAM/LY6K/PPP2R1B/DAG1/CD19/ANGPT1/PTPRC/PRKAR1A/CLN3/STOML2/CTNNA1/TUBB/CDH1/CXADR/SLC38A9/AHNAK/CD48/HMOX1/LAMP2/P2RX1/FURIN/PRTN3/SMPD2/CAVIN2/CDH15/LIPE/SRC/KCNE3/ABCA1/DLL1/SMO/MYOF/ADCY1/PLVAP/HYAL2/UNC5B/RTN4RL1/SCN5A/GHSR/LRRK2	52
CC	GO:0044853	plasma membrane raft	23/2112	109/19717	0.00108783	0.0307203	0.0272072	NOS3/PTGS2/CAVIN4/SCARB1/ADD3/ITGAM/DAG1/PRKAR1A/CLN3/CTNNA1/CDH1/HMOX1/PRTN3/SMPD2/CAVIN2/CDH15/LIPE/SRC/SMO/MYOF/PLVAP/SCN5A/LRRK2	23
CC	GO:0005741	mitochondrial outer membrane	33/2112	178/19717	0.00119011	0.0323161	0.0286205	BCL2/MYO19/GK/TOMM5/BCL2L1/BCL2L11/SH3GLB1/UBB/NLRX1/BAX/RMDN3/MIGA2/BNIP3L/MSTO1/RHOT2/ACSL1/PDE2A/SNN/BCL2L2/BNIP3/ACSL4/SOX10/ACSL6/ARMCX1/ARMCX6/MFF/TIGAR/PMAIP1/RSAD2/PGAM5/LPIN1/ARMCX3/LRRK2	33
CC	GO:0070821	tertiary granule membrane	17/2112	73/19717	0.00152719	0.0393339	0.0348357	ITGAX/DYNLL1/PLD1/ANO6/ITGAM/ATP6V0C/CD300A/LAIR1/CEACAM1/CEACAM8/PLAU/SIGLEC5/SLC2A3/CD93/RAP2C/CLEC4D/MCEMP1	17
CC	GO:0101003	ficolin-1-rich granule membrane	15/2112	61/19717	0.00158682	0.0393339	0.0348357	ITGAX/DYNLL1/ATP6V0A1/CD58/ATP6V0C/CD300A/PTPRN2/LAMP2/SIGLEC5/DIAPH1/SLC2A3/CD93/ATAD3B/CLEC4D/PRCP	15
CC	GO:0042581	specific granule	30/2112	160/19717	0.0016157	0.0393339	0.0348357	LYZ/RAP1A/TNFRSF1B/HPSE/ITGAL/PLD1/ANO6/ITGAM/ILF2/ANXA11/ARMC8/LAIR1/DNASE1L1/MLEC/TOLLIP/RAB37/CEACAM1/CEACAM8/P2RX1/PLAU/PTX3/PDXK/PGRMC1/SLC2A3/CD93/LRG1/CLEC4D/MCEMP1/SLCO4C1/OSCAR	30
CC	GO:0005901	caveola	18/2112	80/19717	0.00171027	0.0402484	0.0356457	NOS3/PTGS2/CAVIN4/SCARB1/CLN3/CTNNA1/CDH1/HMOX1/SMPD2/CAVIN2/CDH15/LIPE/SRC/SMO/MYOF/PLVAP/SCN5A/LRRK2	18
CC	GO:0000137	Golgi cis cisterna	9/2112	28/19717	0.00189285	0.0431081	0.0381784	GOLGA8O/GOLGA8M/GOLGA8R/GOLGA8H/GOLGA8K/GOLGA8N/TMEM59/GOLGA8T/NECAB3	9
CC	GO:0045334	clathrin-coated endocytic vesicle	15/2112	63/19717	0.00223872	0.0487735	0.0431959	DNM2/LDLR/HLA-DQB1/HLA-DRB1/APOE/TBC1D5/SGIP1/HBEGF/HLA-DPB1/CD74/HIP1/FZD4/CD207/HLA-DRA/HLA-DPA1	15
CC	GO:0101002	ficolin-1-rich granule	33/2112	185/19717	0.00229962	0.0487735	0.0431959	CST3/ITGAX/DYNLL1/SERPINA1/ATP6V0A1/CAB39/CD58/ATP6V0C/CD300A/ILF2/IDH1/GMFG/COMMD9/PTPRN2/ATG7/GSN/CFD/HK3/HSPA6/LAMP2/SIGLEC5/MMP9/MVP/ALDOC/DIAPH1/HSPA1A/HSPA1B/SLC2A3/CD93/ATAD3B/LRG1/CLEC4D/PRCP	33
CC	GO:0005774	vacuolar membrane	63/2112	412/19717	0.00236097	0.0487735	0.0431959	ABCD1/OCA2/MAN2B1/IGF2R/CYB561/VLDLR/PSAP/CUBN/SCARB1/MAP1LC3B2/HPSE/ECE1/ATP6V0A1/PLD1/SEC13/DAGLB/IRGM/ANPEP/CYB561A3/AP1B1/LDLR/ATP6V0C/CDIP1/SH3GLB1/TEX264/HLA-DQB1/HLA-DRB1/RAP1B/SYT7/BLOC1S2/CLN3/CLCN7/TMEM59/SLC36A1/WIPI1/VMP1/RAB37/SLC38A9/ABCD4/TM6SF1/ABCA2/AHNAK/CEACAM8/HLA-DMB/HLA-DPB1/LAMP2/SORT1/CD74/VAMP7/HLA-DMA/RRAGB/TLR9/MCOLN3/SLC29A3/PIP4P2/HLA-DRA/SNX14/ITM2C/HLA-DPA1/ATP6V1G2…	63
CC	GO:0071556	integral component of lumenal side of endoplasmic reticulum membrane	9/2112	29/19717	0.00248704	0.0487735	0.0431959	BCAP31/HLA-DQB1/HLA-DRB1/HLA-DPB1/CD74/HLA-B/HLA-DRA/HLA-DPA1/TAPBP	9
CC	GO:0098553	lumenal side of endoplasmic reticulum membrane	9/2112	29/19717	0.00248704	0.0487735	0.0431959	BCAP31/HLA-DQB1/HLA-DRB1/HLA-DPB1/CD74/HLA-B/HLA-DRA/HLA-DPA1/TAPBP	9
CC	GO:0098858	actin-based cell projection	36/2112	208/19717	0.00255888	0.0488261	0.0432424	ITGB3/MTM1/APP/RUFY3/PALM/FSCN2/ITGA6/SCARB1/MPP1/CDHR2/DAG1/ABI1/ANGPT1/CD44/MYO1B/CXADR/VEZT/CEACAM1/LCP1/PTPRH/VASP/EPS8/HOMER2/FAT1/NPTXR/DOCK4/MYO15A/SRCIN1/ANTXR1/ADGRA2/PDGFA/HYAL2/CDC14A/MYO3B/LOXHD1/LRRK2	36

## Sheet: Table S4
Table S4. The results of KEGG analysis
ID	Description	GeneRatio	BgRatio	pvalue	p.adjust	qvalue	geneID	Count
hsa04658	Th1 and Th2 cell differentiation	26/1006	92/8113	3.27037e-05	0.0107922	0.00932916	JAG1/NOTCH3/CD3D/IKBKG/NOTCH2/HLA-DQB1/HLA-DRB1/RELA/IL4R/IL12RB2/STAT5A/HLA-DMB/HLA-DPB1/JAG2/STAT4/DLL1/HLA-DMA/NFATC2/RBPJ/DLL3/DLL4/HLA-DRA/MAML2/HLA-DPA1/MAPK9/NFATC1	26
hsa05145	Toxoplasmosis	28/1006	112/8113	0.000177416	0.0281052	0.0242951	CIITA/NOS2/BCL2/IRAK1/ITGA6/IKBKG/IRGM/XIAP/BCL2L1/LDLR/HLA-DQB1/HLA-DRB1/RELA/PDPK1/PIK3CG/TGFB3/HLA-DMB/HLA-DPB1/HSPA6/SOCS1/HSPA1A/HSPA1B/LAMA5/HLA-DMA/PIK3R5/HLA-DRA/HLA-DPA1/MAPK9	28
hsa04216	Ferroptosis	14/1006	41/8113	0.000255501	0.0281052	0.0242951	SLC3A2/MAP1LC3B2/TP53/ALOX15/ATG5/ATG7/TF/ACSL1/GCLM/HMOX1/ACSL4/SLC7A11/SLC40A1/ACSL6	14
hsa04015	Rap1 signaling pathway	43/1006	210/8113	0.000535529	0.0441811	0.0381916	ITGB3/HGF/RAP1A/MRAS/ADCY7/ITGAL/ADCY9/GRIN2A/ITGAM/RAPGEF6/PARD3/ANGPT1/RAP1B/RALGDS/PLCB2/VEGFA/FGF22/CDH1/CALM3/KRIT1/FGFR1/FGF9/FLT1/ID1/P2RY1/PFN2/RAC2/RALB/VASP/SRC/VAV3/GRIN1/MAGI2/DOCK4/TLN2/MAGI1/PLCE1/FGF6/ADCY1/ARAP3/PARD6G/PDGFA/PRKCB	43
hsa05169	Epstein-Barr virus infection	41/1006	202/8113	0.000858637	0.0512978	0.0443436	BTK/TAP1/BCL2/CD3D/IRAK1/ENTPD8/TRAF5/ENTPD1/IKBKG/ITGAL/TP53/CCND3/CD58/CD19/PSMC5/CD44/BCL2L11/FCER2/HLA-DQB1/HLA-DRB1/RELA/CDK6/BAX/GADD45A/HLA-DMB/HLA-DPB1/VIM/ISG15/HLA-B/HES1/IRF9/HLA-DMA/DDX58/RBPJ/HLA-DRA/HLA-DPA1/MAPK9/PSMC4/TAPBP/ADRM1/IFNAR2	41
hsa04137	Mitophagy - animal	19/1006	72/8113	0.000932688	0.0512978	0.0443436	OPTN/MRAS/MAP1LC3B2/TP53/BCL2L1/RELA/BCL2L13/UBB/TFE3/ATG5/BNIP3L/RHOT2/BNIP3/SRC/TAX1BP1/ATG9A/NBR1/PGAM5/MAPK9	19

## Sheet: Table S5
Table S5. The results of global signal transduction network analysis
Gene Symbol	Synonyms	Description	Style	Degree	Outdegree	Indegree	BetweennessCentrality	Kcores
PIK3R5	F730038I15Rik|FOAP-2|P101-PI3K|p101	phosphoinositide-3-kinase regulatory subunit 5	up	33	9	24	0.026821	6
PIK3CG	PI3CG|PI3K|PI3Kgamma|PIK3|p110gamma|p120-PI3K	phosphatidylinositol-4,5-bisphosphate 3-kinase catalytic subunit gamma	up	32	7	25	0.0219272	6
MAPK9	JNK-55|JNK2|JNK2A|JNK2ALPHA|JNK2B|JNK2BETA|PRKM9|SAPK|SAPK1a|p54a|p54aSAPK	mitogen-activated protein kinase 9	down	28	10	18	0.0446101	5
ENTPD1	ATPDase|CD39|NTPDase-1|SPG64	ectonucleoside triphosphate diphosphohydrolase 1	none	27	14	13	0.000455299	10
ENTPD8	E-NTPDase|GLSR2492|NTPDase-8|UNQ2492	ectonucleoside triphosphate diphosphohydrolase 8	down	27	15	12	0.000455299	10
RELA	NFKB3|p65	RELA proto-oncogene, NF-kB subunit	down	26	19	7	0.0687552	4
PLCB2	PLC-beta-2	phospholipase C beta 2	up	24	13	11	0.022952	6
AK9	AK 9|AKD1|AKD2|C6orf199|C6orf224|dJ70A9.1	adenylate kinase 9	up	23	12	11	0.00581143	10
PRKCB	PKC-beta|PKCB|PRKCB1|PRKCB2	protein kinase C beta	up	22	13	9	0.0426672	6
ITPA	C20orf37|HLC14-06-P|ITPase|My049|NTPase|dJ794I6.3	inosine triphosphatase	down	19	12	7	0.000144233	10
NT5E	CALJA|CD73|E5NT|NT|NT5|NTE|eN|eNT	5'-nucleotidase ecto	down	19	4	15	0.00141475	10
PLCE1	NPHS3|PLCE|PPLC	phospholipase C epsilon 1	down	19	12	7	0.00514297	6
NT5C3A	NT5C3|P5'N-1|P5N-1|PN-I|POMP|PSN1|UMPH|UMPH1|cN-III|hUMP1|p36	5'-nucleotidase, cytosolic IIIA	down	19	4	15	0.00141475	10
NT5C2	GMP|NT5B|PNT5|SPG45|SPG65|cN-II	5'-nucleotidase, cytosolic II	down	19	4	15	0.00141475	10
SRC	ASV|SRC1|THC6|c-SRC|p60-Src	SRC proto-oncogene, non-receptor tyrosine kinase	down	18	6	12	0.0164114	5
ADCY9	AC9|ACIX	adenylate cyclase 9	down	18	5	13	0.00713379	10
ADCY7	AC7	adenylate cyclase 7	down	17	5	12	0.00699635	10
ADCY1	AC1|DFNB44	adenylate cyclase 1	down	17	5	12	0.00743102	10
RAC2	EN-7|Gx|HSPC022|p21-Rac2	ras-related C3 botulinum toxin substrate 2 (rho family, small GTP binding protein Rac2)	up	16	5	11	0.0505603	5
PLCD3	PLC-delta-3	phospholipase C delta 3	down	16	13	3	0.00154787	6
PDE2A	CGS-PDE|PDE2A1|PED2A4|cGSPDE	phosphodiesterase 2A	down	15	12	3	3.94782e-05	10
BCL2	Bcl-2|PPP1R50	BCL2, apoptosis regulator	down	15	2	13	0.0154365	4
ENTPD6	CD39L2|IL-6SAG|IL6ST2|NTPDase-6|dJ738P15.3	ectonucleoside triphosphate diphosphohydrolase 6 (putative)	down	14	5	9	0.000728179	10
AK4	AK 4|AK3|AK3L1|AK3L2	adenylate kinase 4	up	14	10	4	1.72777e-05	10
CALM3	CaM|CaMIII|HEL-S-72|PHKD|PHKD3	calmodulin 3	up	14	7	7	0.00664184	5
NME6	IPIA-ALPHA|NDK 6|NM23-H6	NME/NM23 nucleoside diphosphate kinase 6	down	13	5	8	0.00156354	10
NME3	DR-nm23|NDPK-C|NDPKC|NM23-H3|NM23H3|c371H6.2	NME/NM23 nucleoside diphosphate kinase 3	down	13	5	8	0.00156354	10
PDE6A	CGPR-A|PDEA|RP43	phosphodiesterase 6A	down	12	8	4	0.00417321	10
TP53	BCC7|LFS1|P53|TRP53	tumor protein p53	down	12	9	3	0.031218	4
PDE6B	CSNB3|CSNBAD2|PDEB|RP40|rd1	phosphodiesterase 6B	down	12	8	4	0.00417321	10
RAP1A	C21KG|G-22K|KREV-1|KREV1|RAP1|SMGP21	RAP1A, member of RAS oncogene family	down	12	9	3	0.00465494	5
ADK	AK	adenosine kinase	down	12	0	12	0	10
RAP1B	K-REV|RAL1B	RAP1B, member of RAS oncogene family	up	12	9	3	0.00465494	5
PLD1	-	phospholipase D1	down	12	1	11	0.000907082	5
HPGDS	GSTS|GSTS1|GSTS1-1|PGD2|PGDS	hematopoietic prostaglandin D synthase	up	11	7	4	0.00852519	5
PDE7B	bA472E5.1	phosphodiesterase 7B	up	11	11	0	0	10
NOTCH3	CADASIL|CADASIL1|CASIL|IMF2|LMNS	notch 3	down	11	4	7	9.8169e-05	2
FGFR1	BFGFR|CD331|CEK|ECCL|FGFBR|FGFR-1|FLG|FLT-2|FLT2|HBGFR|HH2|HRTFDS|KAL2|N-SAM|OGD|bFGF-R-1	fibroblast growth factor receptor 1	down	11	4	7	0.00567344	3
PDE4C	DPDE1|PDE21	phosphodiesterase 4C	down	11	11	0	0	10
PRKAA1	AMPK|AMPKa1	protein kinase AMP-activated catalytic subunit alpha 1	up	11	7	4	0.00804575	2
PDE8A	HsT19550	phosphodiesterase 8A	down	11	11	0	0	10
PDE8B	ADSD|PPNAD3	phosphodiesterase 8B	down	11	11	0	0	10
PTEN	10q23del|BZS|CWS1|DEC|GLM2|MHAM|MMAC1|PTEN1|TEP1	phosphatase and tensin homolog	down	11	4	7	0.0168146	6
POLR2E	RPABC1|RPB5|XAP4|hRPB25|hsRPB5	RNA polymerase II subunit E	down	11	4	7	7.30166e-05	10
NOTCH2	AGS2|HJCYS|hN2	notch 2	up	11	4	7	9.42423e-05	2
PRKCD	ALPS3|CVID9|MAY1|PKCD|nPKC-delta	protein kinase C delta	down	10	7	3	0.0140658	6
IL12RB2	-	interleukin 12 receptor subunit beta 2	up	10	3	7	0.00677457	3
HPRT1	HGPRT|HPRT	hypoxanthine phosphoribosyltransferase 1	down	10	3	7	0	10
FLT1	FLT|FLT-1|VEGFR-1|VEGFR1	fms related tyrosine kinase 1	up	10	3	7	0.00246369	3
NPR1	ANPRA|ANPa|GUC2A|GUCY2A|NPRA	natriuretic peptide receptor 1	down	10	10	0	0	10
MRAS	M-RAs|R-RAS3|RRAS3	muscle RAS oncogene homolog	down	10	6	4	0.0074937	5
LIF	CDF|DIA|HILDA|MLPLI	leukemia inhibitory factor	down	9	9	0	0	3
PIP4K2C	PIP5K2C	phosphatidylinositol-5-phosphate 4-kinase type 2 gamma	down	9	3	6	0.00184715	6
CSF3	C17orf33|CSF3OS|GCSF	colony stimulating factor 3	down	9	9	0	0	3
LEP	LEPD|OB|OBS	leptin	up	9	9	0	0	3
GSTM1	GST1|GSTM1-1|GSTM1a-1a|GSTM1b-1b|GTH4|GTM1|H-B|MU|MU-1	glutathione S-transferase mu 1	up	8	5	3	2.06155e-05	5
PTGS2	COX-2|COX2|GRIPGHS|PGG/HS|PGHS-2|PHS-2|hCox-2	prostaglandin-endoperoxide synthase 2	up	8	3	5	0.0112423	4
ITPR3	IP3R|IP3R3	inositol 1,4,5-trisphosphate receptor type 3	down	8	2	6	0.00176637	5
MTM1	CNM|MTMX|XLMTM	myotubularin 1	down	8	2	6	8.00012e-05	6
GSTM2	GST4|GSTM|GSTM2-2|GTHMUS	glutathione S-transferase mu 2	up	8	4	4	2.06155e-05	5
BCL2L1	BCL-XL/S|BCL2L|BCLX|Bcl-X|PPP1R52	BCL2 like 1	up	8	1	7	0.00365771	3
CDIPT	PIS|PIS1	CDP-diacylglycerol--inositol 3-phosphatidyltransferase	down	8	3	5	0.00186679	6
GGT1	CD224|D22S672|D22S732|GGT|GGT 1|GTG	gamma-glutamyltransferase 1	down	8	7	1	0.000219899	5
AGER	RAGE|SCARJ1	advanced glycosylation end-product specific receptor	up	8	7	1	0.0187618	6
LRP5	BMND1|EVR1|EVR4|HBM|LR3|LRP-5|LRP7|OPPG|OPS|OPTA1|VBCH2	LDL receptor related protein 5	down	8	2	6	0.000929072	5
GSTO2	GSTO 2-2|bA127L20.1	glutathione S-transferase omega 2	down	8	7	1	2.06155e-05	5
FZD6	FZ-6|FZ6|HFZ6|NDNC10	frizzled class receptor 6	up	7	1	6	0.00459038	5
PPP2R1B	PP2A-Abeta|PR65B	protein phosphatase 2 scaffold subunit Abeta	down	7	6	1	0.01511	3
DGKQ	DAGK|DAGK4|DAGK7	diacylglycerol kinase theta	down	7	5	2	0.00137712	4
UPRT	FUR1|UPP	uracil phosphoribosyltransferase homolog	up	7	4	3	5.86759e-06	6
FZD4	CD344|EVR1|FEVR|FZD4S|Fz-4|Fz4|FzE4|GPCR|hFz4	frizzled class receptor 4	down	7	1	6	0.00459038	5
RALGDS	RGDS|RGF|RalGEF	ral guanine nucleotide dissociation stimulator	up	7	4	3	0.00197925	5
HLA-DMA	D6S222E|DMA|HLADM|RING6	major histocompatibility complex, class II, DM alpha	down	7	7	0	0	6
NFATC1	NF-ATC|NF-ATc1.2|NFAT2|NFATc	nuclear factor of activated T-cells 1	down	7	6	1	0.00409026	3
HLA-DMB	D6S221E|RING7	major histocompatibility complex, class II, DM beta	down	7	6	1	0	6
IMPA1	IMP|IMPA|MRT59	inositol monophosphatase 1	up	7	4	3	0.000246477	5
IL4R	CD124|IL-4RA|IL4RA	interleukin 4 receptor	down	7	0	7	0	3
DGKB	DAGK2|DGK|DGK-BETA	diacylglycerol kinase beta	up	7	5	2	0.00137712	4
NOS2	HEP-NOS|INOS|NOS|NOS2A	nitric oxide synthase 2	up	7	0	7	0	3
HLA-DPB1	DPB1|HLA-DP|HLA-DP1B|HLA-DPB	major histocompatibility complex, class II, DP beta 1	down	6	3	3	0	6
GPX6	GPX5p|GPXP3|GPx-6|GSHPx-6|dJ1186N24|dJ1186N24.1	glutathione peroxidase 6	down	6	1	5	0.00036833	5
AGXT2	AGT2|DAIBAT	alanine--glyoxylate aminotransferase 2	up	6	6	0	0	3
HLA-DQB1	CELIAC1|HLA-DQB|IDDM1	major histocompatibility complex, class II, DQ beta 1	down	6	2	4	0	6
PLD4	C14orf175	phospholipase D family member 4	down	6	2	4	1.64924e-05	4
MYLK	AAT7|KRP|MLCK|MLCK1|MLCK108|MLCK210|MSTP083|MYLK1|smMLCK	myosin light chain kinase	down	6	3	3	0.00275423	3
GPX7	CL683|GPX6|GPx-7|GSHPx-7|NPGPx	glutathione peroxidase 7	down	6	1	5	0.00036833	5
ALDH1A3	ALDH1A6|ALDH6|MCOP8|RALDH3	aldehyde dehydrogenase 1 family member A3	down	6	1	5	0.000995041	4
WNT3	INT4|TETAMS	Wnt family member 3	down	6	3	3	0.000560741	5
RASGRP1	CALDAG-GEFI|CALDAG-GEFII|RASGRP|V|hRasGRP1	RAS guanyl releasing protein 1	down	6	3	3	0.00731508	4
MINPP1	HIPER1|MINPP2|MIPP	multiple inositol-polyphosphate phosphatase 1	down	6	1	5	0.00154733	4
BAX	BCL2L4	BCL2 associated X, apoptosis regulator	down	6	1	5	0.00451656	4
TGFB3	ARVD|ARVD1|LDS5|RNHF|TGF-beta3	transforming growth factor beta 3	down	6	2	4	0.00367231	2
CYP1A2	CP12|P3-450|P450(PA)	cytochrome P450 family 1 subfamily A member 2	down	6	2	4	0.00132489	4
WNT9B	WNT14B|WNT15	Wnt family member 9B	up	6	3	3	0.000560741	5
CACNA1G	Ca(V)T.1|Cav3.1|NBR13|SCA42	calcium voltage-gated channel subunit alpha1 G	up	6	3	3	0.000451708	4
SDC1	CD138|SDC|SYND1|syndecan	syndecan 1	down	6	1	5	0.00543604	2
WNT5B	-	Wnt family member 5B	down	6	3	3	0.000560741	5
GATM	AGAT|AT|CCDS3	glycine amidinotransferase	down	6	5	1	0.000857605	3
HLA-DRB1	DRB1|HLA-DR1B|HLA-DRB|SS1	major histocompatibility complex, class II, DR beta 1	down	6	0	6	0	6
STAT5A	MGF|STAT5	signal transducer and activator of transcription 5A	up	6	3	3	0.00277072	3
CTPS2	-	CTP synthase 2	down	6	2	4	4.73416e-05	6
TNNI3	CMD1FF|CMD2A|CMH7|RCM1|TNNC1|cTnI	troponin I3, cardiac type	down	6	2	4	0.00183615	3
NFATC2	NFAT1|NFATP	nuclear factor of activated T-cells 2	up	6	6	0	0	3
POLD2	-	DNA polymerase delta 2, accessory subunit	down	6	2	4	2.83785e-05	6
WNT2B	WNT13	Wnt family member 2B	down	6	3	3	0.000560741	5
HK3	HKIII|HXK3	hexokinase 3	up	6	4	2	7.14671e-05	2
NOS3	ECNOS|eNOS	nitric oxide synthase 3	down	6	1	5	0.00601606	3
HLA-DPA1	DP(W3)|DP(W4)|HLA-DP1A|HLADP|HLASB|PLT1	major histocompatibility complex, class II, DP alpha 1	down	6	4	2	0	6
HLA-DRA	HLA-DRA1	major histocompatibility complex, class II, DR alpha	down	6	1	5	0	6
VAV3	-	vav guanine nucleotide exchange factor 3	up	6	3	3	0.000314212	5
CACNA1H	CACNA1HB|Cav3.2|ECA6|EIG6|HALD4	calcium voltage-gated channel subunit alpha1 H	down	6	3	3	0.000451708	4
WNT11	HWNT11	Wnt family member 11	down	6	3	3	0.000560741	5
PDPK1	PDK1|PDPK2|PDPK2P|PRO0461	3-phosphoinositide dependent protein kinase 1	up	5	2	3	0.00185176	3
LIPF	GL|HGL|HLAL	lipase F, gastric type	up	5	3	2	0.000464536	4
CREB3L2	BBF2H7	cAMP responsive element binding protein 3 like 2	down	5	2	3	0.00188079	2
MMP9	CLG4B|GELB|MANDP2|MMP-9	matrix metallopeptidase 9	down	5	3	2	0.00426208	3
TRAF5	MGC:39780|RNF84	TNF receptor associated factor 5	down	5	4	1	0.00161907	4
PLXNA3	6.3|HSSEXGENE|PLXN3|PLXN4|XAP-6	plexin A3	down	5	2	3	0.00140185	2
IL3RA	CD123|IL3R|IL3RAY|IL3RX|IL3RY|hIL-3Ra	interleukin 3 receptor subunit alpha	down	5	2	3	0.0010978	3
NOTUM	hNOTUM	NOTUM, palmitoleoyl-protein carboxylesterase	down	5	5	0	0	5
TRAF1	EBI6|MGC:10353	TNF receptor associated factor 1	up	5	4	1	0.0024286	4
PLCH1	PLCL3	phospholipase C eta 1	up	5	5	0	0	4
PORCN	DHOF|FODH|MG61|PORC|PPN	porcupine homolog (Drosophila)	down	5	5	0	0	5
PAK4	-	p21 (RAC1) activated kinase 4	down	5	3	2	0.00270441	3
BUB1B-PAK6	-	BUB1B-PAK6 readthrough	down	5	3	2	0.00270441	3
WIF1	WIF-1	WNT inhibitory factor 1	up	5	5	0	0	5
PLXNA1	NOV|NOVP|PLEXIN-A1|PLXN1	plexin A1	down	5	2	3	0.00140185	2
UGT2B28	-	UDP glucuronosyltransferase family 2 member B28	up	5	0	5	0	2
INPP4B	-	inositol polyphosphate-4-phosphatase type II B	up	5	1	4	0.000700657	4
ITGAM	CD11B|CR3A|MAC-1|MAC1A|MO1A|SLEB6	integrin subunit alpha M	up	5	4	1	0.00183615	4
PNPLA3	ADPN|C22orf20|iPLA(2)epsilon	patatin like phospholipase domain containing 3	down	5	4	1	0.000464536	4
PFKM	ATP-PFK|GSD7|PFK-1|PFK1|PFKA|PFKX|PPP1R122	phosphofructokinase, muscle	up	5	0	5	0	2
RND1	ARHS|RHO6|RHOS	Rho family GTPase 1	down	4	2	2	5.49747e-05	2
CCL5	D17S136E|RANTES|SCYA5|SIS-delta|SISd|TCP228|eoCP	C-C motif chemokine ligand 5	down	4	2	2	0.00140567	2
UPP1	UDRPASE|UP|UPASE|UPP	uridine phosphorylase 1	down	4	0	4	0	4
PIPOX	LPIPOX	pipecolic acid and sarcosine oxidase	down	4	1	3	2.74873e-06	3
GRIN2D	EB11|EIEE46|GluN2D|NMDAR2D|NR2D	glutamate ionotropic receptor NMDA type subunit 2D	down	4	3	1	0.000692896	4
VEGFA	MVCD1|VEGF|VPF	vascular endothelial growth factor A	up	4	2	2	0.00354125	3
CCR4	CC-CKR-4|CD194|CKR4|CMKBR4|ChemR13|HGCN:14099|K5-5	C-C motif chemokine receptor 4	up	4	0	4	0	2
IFNAR2	IFN-R|IFN-alpha-REC|IFNABR|IFNARB|IMD45	interferon alpha and beta receptor subunit 2	down	4	1	3	3.29848e-05	3
ALOX15	12-LOX|15-LOX-1|15LOX-1	arachidonate 15-lipoxygenase	up	4	1	3	0.000285868	4
FAM213B	C1orf93	family with sequence similarity 213 member B	down	4	0	4	0	3
PRLR	HPRL|MFAB|hPRLrI	prolactin receptor	up	4	0	4	0	3
HOMER2	ACPD|CPD|DFNA68|HOMER-2|VESL-2	homer scaffolding protein 2	down	4	3	1	0	4
RBPJ	AOS3|CBF1|IGKJRB|IGKJRB1|KBF2|RBP-J|RBPJK|RBPSUH|SUH|csl	recombination signal binding protein for immunoglobulin kappa J region	up	4	2	2	4.94772e-05	2
NTRK1	MTC|TRK|TRK1|TRKA|Trk-A|p140-TrkA	neurotrophic receptor tyrosine kinase 1	down	4	4	0	0	2
HOMER3	HOMER-3|VESL3	homer scaffolding protein 3	down	4	4	0	0	4
RALB	-	RAS like proto-oncogene B	up	4	2	2	0.000907082	3
BCL2L11	BAM|BIM|BOD	BCL2 like 11	up	4	3	1	1.83249e-06	3
DDIT3	CEBPZ|CHOP|CHOP-10|CHOP10|GADD153	DNA damage inducible transcript 3	down	4	3	1	0.000923574	3
IDH3A	-	isocitrate dehydrogenase 3 (NAD(+)) alpha	down	4	2	2	0	3
ITPKA	IP3-3KA|IP3KA	inositol-trisphosphate 3-kinase A	down	4	0	4	0	4
IL1B	IL-1|IL1-BETA|IL1F2	interleukin 1 beta	down	4	1	3	1.37437e-06	3
ITGB3	BDPLT16|BDPLT2|CD61|GP3A|GPIIIa|GT	integrin subunit beta 3	down	4	2	2	0.00635412	2
GRIN1	GluN1|MRD8|NMD-R1|NMDA1|NMDAR1|NR1	glutamate ionotropic receptor NMDA type subunit 1	down	4	3	1	0.000692896	4
CCR10	GPR2	C-C motif chemokine receptor 10	down	4	0	4	0	2
GRIN2A	EPND|FESD|GluN2A|LKS|NMDAR2A|NR2A	glutamate ionotropic receptor NMDA type subunit 2A	up	4	3	1	0.000692896	4
SMG6	C17orf31|EST1A|SMG-6|hSMG5/7a	SMG6, nonsense mediated mRNA decay factor	down	4	0	4	0	3
RASGRP4	-	RAS guanyl releasing protein 4	up	4	1	3	0.000553622	3
RAPGEF6	KIA001LB|PDZ-GEF2|PDZGEF2|RA-GEF-2|RAGEF2	Rap guanine nucleotide exchange factor 6	none	4	2	2	0.00183615	2
ALAS1	ALAS|ALAS-H|ALAS3|ALASH|MIG4	5'-aminolevulinate synthase 1	down	4	0	4	0	3
LPIN1	PAP1	lipin 1	up	4	4	0	0	4
OGDH	AKGDH|E1k|OGDC	oxoglutarate dehydrogenase	down	4	3	1	3.29848e-05	3
SARDH	BPR-2|DMGDHL1|SAR|SARD|SDH	sarcosine dehydrogenase	down	4	1	3	2.74873e-06	3
NUDT12	-	nudix hydrolase 12	up	4	1	3	0.00107201	3
PARD3	ASIP|Baz|PAR3|PAR3alpha|PARD-3|PARD3A|PPP1R118|SE2-5L16|SE2-5LT1|SE2-5T2	par-3 family cell polarity regulator	none	3	1	2	1.09949e-05	1
CACNA1A	APCA|BI|CACNL1A4|CAV2.1|EA2|EIEE42|FHM|HPCA|MHP|MHP1|SCA6	calcium voltage-gated channel subunit alpha1 A	down	3	2	1	0.00683885	3
TBXAS1	BDPLT14|CYP5|CYP5A1|GHOSAL|THAS|TS|TXAS|TXS	thromboxane A synthase 1	up	3	2	1	0	3
PMAIP1	APR|NOXA	phorbol-12-myristate-13-acetate-induced protein 1	down	3	2	1	5.18332e-05	3
ST8SIA1	GD3S|SIAT8|SIAT8-A|SIAT8A|ST8SiaI	ST8 alpha-N-acetyl-neuraminide alpha-2,8-sialyltransferase 1	down	3	2	1	5.49747e-06	2
IL7R	CD127|CDW127|IL-7R-alpha|IL7RA|ILRA	interleukin 7 receptor	up	3	0	3	0	3
ENO1	ENO1L1|HEL-S-17|MPB1|NNE|PPH	enolase 1	up	3	1	2	0.001094	2
PPP2R3B	NYREN8|PPP2R3L|PPP2R3LY|PR48	protein phosphatase 2 regulatory subunit B''beta	down	3	3	0	0	3
CXCL2	CINC-2a|GRO2|GROb|MGSA-b|MIP-2a|MIP2|MIP2A|SCYB2	C-X-C motif chemokine ligand 2	up	3	2	1	0.000441475	2
TIGAR	C12orf5|FR2BP	TP53 induced glycolysis regulatory phosphatase	down	3	1	2	0.000918077	2
FDPS	FPPS|FPS|POROK9	farnesyl diphosphate synthase	up	3	2	1	0.000923574	1
ARHGEF7	BETA-PIX|COOL-1|COOL1|Nbla10314|P50|P50BP|P85|P85COOL1|P85SPR|PAK3|PIXB	Rho guanine nucleotide exchange factor 7	down	3	1	2	0.00350738	3
HES1	HES-1|HHL|HRY|bHLHb39	hes family bHLH transcription factor 1	down	3	0	3	0	2
UGT8	CGT|UGT4	UDP glycosyltransferase 8	up	3	0	3	0	2
IKBKG	AMCBX1|FIP-3|FIP3|Fip3p|IKK-gamma|IKKAP1|IKKG|IMD33|IP|IP1|IP2|IPD2|NEMO|ZC2HC9	inhibitor of kappa light polypeptide gene enhancer in B-cells, kinase gamma	down	3	1	2	0.000642742	3
IDH1	HEL-216|HEL-S-26|IDCD|IDH|IDP|IDPC|PICD	isocitrate dehydrogenase (NADP(+)) 1, cytosolic	down	3	0	3	0	3
IDH2	D2HGA2|ICD-M|IDH|IDHM|IDP|IDPM|mNADP-IDH	isocitrate dehydrogenase (NADP(+)) 2, mitochondrial	down	3	0	3	0	3
GAPDH	G3PD|GAPD|HEL-S-162eP	glyceraldehyde-3-phosphate dehydrogenase	up	3	1	2	3.29848e-05	2
PPP2R5E	-	protein phosphatase 2 regulatory subunit B'epsilon	none	3	3	0	0	3
AMT	GCE|GCST|GCVT|NKH	aminomethyltransferase	up	3	1	2	1.09949e-05	2
AHCYL2	ADOHCYASE3|IRBIT2	adenosylhomocysteinase like 2	up	3	3	0	0	2
CD19	B4|CVID3	CD19 molecule	down	3	3	0	0	3
ILK	HEL-S-28|ILK-1|ILK-2|P59|p59ILK	integrin linked kinase	up	3	0	3	0	2
IL20RB	DIRS1|FNDC6|IL-20R2	interleukin 20 receptor subunit beta	down	3	0	3	0	3
PPP2R3C	C14orf10|G4-1|G5pr	protein phosphatase 2 regulatory subunit B''gamma	up	3	3	0	0	3
ALDOC	ALDC	aldolase, fructose-bisphosphate C	up	3	3	0	0	2
PFKFB3	IPFK2|PFK2|iPFK-2	6-phosphofructo-2-kinase/fructose-2,6-biphosphatase 3	down	3	1	2	1.37437e-05	2
LEF1	LEF-1|TCF10|TCF1ALPHA|TCF7L3	lymphoid enhancer binding factor 1	down	3	3	0	0	1
CD44	CDW44|CSPG8|ECMR-III|HCELL|HUTCH-I|IN|LHR|MC56|MDU2|MDU3|MIC4|Pgp1	CD44 molecule (Indian blood group)	up	3	0	3	0	2
CERS1	EPM8|LAG1|LASS1|UOG1	ceramide synthase 1	down	3	2	1	5.49747e-06	2
ROBO1	DUTT1|SAX3	roundabout guidance receptor 1	up	3	2	1	0.000918077	2
PFKFB4	-	6-phosphofructo-2-kinase/fructose-2,6-biphosphatase 4	up	3	1	2	1.37437e-05	2
DCTD	-	dCMP deaminase	down	3	0	3	0	3
IL15RA	CD215	interleukin 15 receptor subunit alpha	down	3	0	3	0	3
LIPE	AOMS4|FPLD6|HSL|LHS	lipase E, hormone sensitive type	down	3	0	3	0	1
GCLM	GLCLR	glutamate-cysteine ligase modifier subunit	down	3	1	2	7.69645e-05	2
GART	AIRS|GARS|GARTF|PAIS|PGFT|PRGS	phosphoribosylglycinamide formyltransferase, phosphoribosylglycinamide synthetase, phosphoribosylaminoimidazole synthetase	down	3	1	2	5.49747e-06	2
BPGM	DPGM	bisphosphoglycerate mutase	down	3	1	2	0.000175919	2
IL13RA1	CD213A1|CT19|IL-13Ra|NR4	interleukin 13 receptor subunit alpha 1	down	3	0	3	0	3
MGLL	HU-K5|HUK5|MAGL|MGL	monoglyceride lipase	down	3	1	2	1.64924e-05	2
CTSF	CATSF|CLN13	cathepsin F	down	3	3	0	0	2
ACO1	ACONS|HEL60|IREB1|IREBP|IREBP1|IRP1	aconitase 1	down	3	3	0	0	3
AXL	ARK|JTK11|Tyro7|UFO	AXL receptor tyrosine kinase	down	2	1	1	0.000918077	1
BLVRA	BLVR|BVR|BVRA	biliverdin reductase A	down	2	1	1	5.49747e-06	1
LFNG	SCDO3	LFNG O-fucosylpeptide 3-beta-N-acetylglucosaminyltransferase	down	2	2	0	0	2
DLL4	AOS6|hdelta2	delta like canonical Notch ligand 4	down	2	2	0	0	2
CBR3	HEL-S-25|SDR21C2|hCBR3	carbonyl reductase 3	down	2	2	0	0	2
ANPEP	APN|CD13|GP150|LAP1|P150|PEPN	alanyl aminopeptidase, membrane	down	2	1	1	0.000148432	2
NUMB	C14orf41|S171|c14_5527	NUMB, endocytic adaptor protein	none	2	2	0	0	2
TAPBP	NGS17|TAPA|TPN|TPSN	TAP binding protein	down	2	2	0	0	1
DIAPH1	DFNA1|DIA1|DRF1|LFHL1|SCBMS|hDIA1	diaphanous related formin 1	up	2	1	1	0.000918077	1
ITGA6	CD49f|ITGA6B|VLA-6	integrin subunit alpha 6	down	2	1	1	0.000918077	2
FGF9	FGF-9|GAF|HBFG-9|HBGF-9|SYNS3	fibroblast growth factor 9	down	2	2	0	0	2
DMGDH	DMGDHD|ME2GLYDH	dimethylglycine dehydrogenase	down	2	2	0	0	2
KYNU	KYNUU	kynureninase	up	2	2	0	0	1
PGD	6PGD	phosphogluconate dehydrogenase	down	2	0	2	0	1
NOD1	CARD4|CLR7.1|NLRC1	nucleotide binding oligomerization domain containing 1	down	2	2	0	0	2
ATG13	KIAA0652|PARATARG8	autophagy related 13	none	2	2	0	0	1
CREM	CREM-2|ICER|hCREM-2	cAMP responsive element modulator	down	2	2	0	0	2
KRIT1	CAM|CCM1	KRIT1, ankyrin repeat containing	up	2	0	2	0	2
DOCK4	-	dedicator of cytokinesis 4	down	2	2	0	0	2
AMD1	ADOMETDC|AMD|SAMDC	adenosylmethionine decarboxylase 1	up	2	0	2	0	2
CD74	DHLAG|HLADG|II|Ia-GAMMA	CD74 molecule	down	2	0	2	0	2
SMO	CRJS|FZD11|Gx|SMOH	smoothened, frizzled class receptor	down	2	1	1	0.000918077	1
CD3D	CD3-DELTA|IMD19|T3D	CD3d molecule	down	2	2	0	0	2
COL4A5	ASLN|ATS|CA54	collagen type IV alpha 5 chain	up	2	2	0	0	2
DTX4	RNF155	deltex E3 ubiquitin ligase 4	down	2	0	2	0	2
GLUD1	GDH|GDH1|GLUD	glutamate dehydrogenase 1	down	2	0	2	0	2
PCK2	PEPCK|PEPCK-M|PEPCK2	phosphoenolpyruvate carboxykinase 2, mitochondrial	down	2	1	1	0.000497725	2
GPT2	ALT2|GPT 2|MRT49	glutamic--pyruvic transaminase 2	down	2	2	0	0	2
ASL	ASAL	argininosuccinate lyase	down	2	2	0	0	2
MMP14	MMP-14|MMP-X1|MT-MMP|MT-MMP 1|MT1-MMP|MT1MMP|MTMMP1|WNCHRS	matrix metallopeptidase 14	down	2	0	2	0	2
GPT	AAT1|ALT1|GPT1	glutamic--pyruvic transaminase	up	2	2	0	0	2
ST3GAL6	SIAT10|ST3GALVI	ST3 beta-galactoside alpha-2,3-sialyltransferase 6	up	2	0	2	0	2
FGF6	HBGF-6|HST2	fibroblast growth factor 6	up	2	2	0	0	2
DLL1	DELTA1|DL1|Delta	delta like canonical Notch ligand 1	down	2	2	0	0	2
CCL28	CCK1|MEC|SCYA28	C-C motif chemokine ligand 28	up	2	2	0	0	2
ID1	ID|bHLHb24	inhibitor of DNA binding 1, HLH protein	up	2	0	2	0	2
SEMA3F	SEMA-IV|SEMA4|SEMAK	semaphorin 3F	down	2	2	0	0	2
RCAN1	ADAPT78|CSP1|DSC1|DSCR1|MCIP1|RCN1	regulator of calcineurin 1	down	2	0	2	0	2
DNMT1	ADCADN|AIM|CXXC9|DNMT|HSN1E|MCMT|m.HsaI	DNA methyltransferase 1	none	2	1	1	2.74873e-06	2
LAMA5	-	laminin subunit alpha 5	down	2	2	0	0	2
MTHFD1L	FTHFSDC1|MTC1THFS|dJ292B18.2	methylenetetrahydrofolate dehydrogenase (NADP+ dependent) 1-like	down	2	2	0	0	2
PDGFA	PDGF-A|PDGF1	platelet derived growth factor subunit A	down	2	2	0	0	2
JAG1	AGS|AGS1|AHD|AWS|CD339|HJ1|JAGL1	jagged 1	up	2	2	0	0	2
ANGPT1	AGP1|AGPT|ANG1	angiopoietin 1	up	2	2	0	0	2
PFN2	D3S1319E|PFL	profilin 2	up	2	0	2	0	1
PKN2	PAK2|PRK2|PRKCL2|PRO2042|Pak-2|STK7	protein kinase N2	none	2	1	1	0.000933684	2
ATG9A	APG9L1|MGD3208|mATG9	autophagy related 9A	up	2	0	2	0	1
IL18R1	CD218a|CDw218a|IL-1Rrp|IL18RA|IL1RRP	interleukin 18 receptor 1	down	2	1	1	0.00247471	2
ALDH1L2	mtFDH	aldehyde dehydrogenase 1 family member L2	down	2	1	1	5.49747e-06	2
XIAP	API3|BIRC4|IAP-3|ILP1|MIHA|XLP2|hIAP-3|hIAP3	X-linked inhibitor of apoptosis	down	2	0	2	0	2
ITGB4	CD104|GP150	integrin subunit beta 4	none	2	2	0	0	2
PLXNB3	PLEXB3|PLEXR|PLXN6	plexin B3	down	2	1	1	0.000459038	2
C3	AHUS5|ARMD9|ASP|C3a|C3b|CPAMD1|HEL-S-62p	complement C3	down	2	1	1	0.000923574	1
HGF	DFNB39|F-TCF|HGFB|HPTA|SF	hepatocyte growth factor	down	2	2	0	0	2
PTDSS2	PSS2	phosphatidylserine synthase 2	down	2	2	0	0	2
CTTN	EMS1	cortactin	down	2	1	1	0.000918077	1
SESN1	PA26|SEST1	sestrin 1	up	2	1	1	0.00867795	2
SREBF1	SREBP-1c|SREBP1|SREBP1a|bHLHd1	sterol regulatory element binding transcription factor 1	up	2	1	1	0.000973051	2
SEC24B	SEC24	SEC24 homolog B, COPII coat complex component	down	2	0	2	0	1
FRS2	FRS1A|FRS2A|FRS2alpha|SNT|SNT-1|SNT1	fibroblast growth factor receptor substrate 2	up	2	0	2	0	2
COL9A3	DJ885L7.4.1|EDM3|IDD|MED	collagen type IX alpha 3 chain	down	2	2	0	0	2
ISYNA1	INO1|INOS|IPS|IPS 1|IPS-1	inositol-3-phosphate synthase 1	down	2	0	2	0	2
PABPC1L	C20orf119|EPAB|PABPC1L1|dJ1069P2.3	poly(A) binding protein cytoplasmic 1 like	down	2	1	1	5.49747e-06	1
FOSL1	FRA|FRA1|fra-1	FOS like 1, AP-1 transcription factor subunit	down	2	0	2	0	1
PLXNB1	PLEXIN-B1|PLXN5|SEP	plexin B1	down	2	1	1	0.000459038	2
GLUD2	GDH2|GLUDP1	glutamate dehydrogenase 2	down	2	0	2	0	2
RGS2	G0S8	regulator of G-protein signaling 2	up	2	0	2	0	2
STAT4	SLEB11	signal transducer and activator of transcription 4	up	2	1	1	0	2
PPCS	-	phosphopantothenoylcysteine synthetase	up	2	2	0	0	1
NECTIN1	CD111|CLPED1|ED4|HIgR|HV1S|HVEC|OFC7|PRR|PRR1|PVRL1|PVRR|PVRR1|SK-12|nectin-1	nectin cell adhesion molecule 1	down	2	2	0	0	1
DTX1	hDx-1	deltex E3 ubiquitin ligase 1	down	2	0	2	0	2
TNFSF10	APO2L|Apo-2L|CD253|TL2|TNLG6A|TRAIL	tumor necrosis factor superfamily member 10	down	2	1	1	2.19899e-05	2
SMPD2	ISC1|NSMASE|NSMASE1	sphingomyelin phosphodiesterase 2	down	2	2	0	0	2
GADD45A	DDIT1|GADD45	growth arrest and DNA damage inducible alpha	up	2	0	2	0	2
ABAT	GABA-AT|GABAT|NPD009	4-aminobutyrate aminotransferase	down	2	0	2	0	2
JAG2	HJ2|SER2	jagged 2	down	2	2	0	0	2
HCST	DAP10|KAP10|PIK3AP	hematopoietic cell signal transducer	up	2	2	0	0	2
FUT7	FucT-VII	fucosyltransferase 7	down	2	2	0	0	2
DNMT3A	DNMT3A2|M.HsaIIIA|TBRS	DNA methyltransferase 3 alpha	up	2	1	1	2.74873e-06	2
CAMK1	CAMKI	calcium/calmodulin dependent protein kinase I	down	2	1	1	0	2
CTSG	CATG|CG	cathepsin G	down	2	2	0	0	1
IL18RAP	ACPL|CD218b|CDw218b|IL-18R-beta|IL-18RAcP|IL-18Rbeta|IL-1R-7|IL-1R7|IL-1RAcPL|IL18RB	interleukin 18 receptor accessory protein	down	2	1	1	0.00247471	2
TNFRSF10A	APO2|CD261|DR4|TRAILR-1|TRAILR1	TNF receptor superfamily member 10a	down	2	0	2	0	2
IL4I1	FIG1|LAAO|LAO	interleukin 4 induced 1	down	2	1	1	5.49747e-06	1
AADAT	KAT2|KATII|KYAT2	aminoadipate aminotransferase	up	2	1	1	2.19899e-05	1
ACSS1	ACAS2L|ACECS1|AceCS2L	acyl-CoA synthetase short-chain family member 1	down	2	1	1	1.09949e-05	1
BTK	AGMX1|AT|ATK|BPK|IMD1|PSCTK1|XLA	Bruton tyrosine kinase	up	2	0	2	0	2
SEMA3B	LUCA-1|SEMA5|SEMAA|SemA|semaV	semaphorin 3B	down	2	2	0	0	2
DLL3	SCDO1	delta like canonical Notch ligand 3	down	2	2	0	0	2
SEMA3G	sem2	semaphorin 3G	down	2	2	0	0	2
PISD	DJ858B16|PSD|PSDC|PSSC|dJ858B16.2	phosphatidylserine decarboxylase	down	2	0	2	0	2
EGR1	AT225|G0S30|KROX-24|NGFI-A|TIS8|ZIF-268|ZNF225	early growth response 1	up	2	1	1	0.00011564	2
RGL2	HKE1.5|KE1.5|RAB2L	ral guanine nucleotide dissociation stimulator like 2	up	2	1	1	7.82521e-05	2
CBSL	-	cystathionine-beta-synthase like	down	2	1	1	5.49747e-06	1
MEF2A	ADCAD1|RSRFC4|RSRFC9|mef2	myocyte enhancer factor 2A	up	2	0	2	0	2
APP	AAA|ABETA|ABPP|AD1|APPI|CTFgamma|CVAP|PN-II|PN2	amyloid beta precursor protein	down	2	2	0	0	1
LIMK2	-	LIM domain kinase 2	none	2	0	2	0	2
GRK5	GPRK5	G protein-coupled receptor kinase 5	down	2	2	0	0	2
ARAP3	CENTD3|DRAG1	ArfGAP with RhoGAP domain, ankyrin repeat and PH domain 3	down	2	0	2	0	2
FGF22	-	fibroblast growth factor 22	down	2	2	0	0	2
ERBB3	ErbB-3|HER3|LCCS2|MDA-BF-1|c-erbB-3|c-erbB3|erbB3-S|p180-ErbB3|p45-sErbB3|p85-sErbB3	erb-b2 receptor tyrosine kinase 3	down	2	2	0	0	2
SGMS2	SMS2	sphingomyelin synthase 2	down	2	1	1	0	2
DUSP8	C11orf81|HB5|HVH-5|HVH8	dual specificity phosphatase 8	down	1	1	0	0	1
EPHB3	EK2|ETK2|HEK2|TYRO6	EPH receptor B3	down	1	0	1	0	1
SERPINF1	EPC-1|OI12|OI6|PEDF|PIG35	serpin family F member 1	down	1	1	0	0	1
SLC3A2	4F2|4F2HC|4T2HC|CD98|CD98HC|MDU1|NACAE	solute carrier family 3 member 2	down	1	0	1	0	1
HSPA6	HSP70B'	heat shock protein family A (Hsp70) member 6	up	1	1	0	0	1
PARVB	CGI-56	parvin beta	up	1	1	0	0	1
MYL12B	MLC-B|MRLC2	myosin light chain 12B	down	1	0	1	0	1
TAP1	ABC17|ABCB2|APT1|D6S114E|PSF-1|PSF1|RING4|TAP1*0102N|TAP1N	transporter 1, ATP binding cassette subfamily B member	down	1	0	1	0	1
NADK2	C5orf33|DECRD|MNADK|NADKD1	NAD kinase 2, mitochondrial	none	1	0	1	0	1
BCR	ALL|BCR1|CML|D22S11|D22S662|PHL	BCR, RhoGEF and GTPase activating protein	down	1	1	0	0	1
HBEGF	DTR|DTS|DTSF|HEGFL	heparin binding EGF like growth factor	down	1	0	1	0	1
DAPP1	BAM32	dual adaptor of phosphotyrosine and 3-phosphoinositides 1	up	1	1	0	0	1
NFE2L2	HEBP1|NRF2	nuclear factor, erythroid 2 like 2	up	1	1	0	0	1
ITGAX	CD11C|SLEB6	integrin subunit alpha X	down	1	1	0	0	1
HSPA1B	HSP70-1B|HSP70-2|HSP70.2	heat shock protein family A (Hsp70) member 1B	up	1	1	0	0	1
ERN1	IRE1|IRE1P|IRE1a|hIRE1p	endoplasmic reticulum to nucleus signaling 1	down	1	1	0	0	1
PPARD	FAAR|NR1C2|NUC1|NUCI|NUCII|PPARB	peroxisome proliferator activated receptor delta	down	1	0	1	0	1
SOCS1	CIS1|CISH1|JAB|SOCS-1|SSI-1|SSI1|TIP3	suppressor of cytokine signaling 1	down	1	1	0	0	1
CFD	ADIPSIN|ADN|DF|PFD	complement factor D	down	1	1	0	0	1
MYL6B	MLC1SA	myosin light chain 6B	down	1	0	1	0	1
INHBE	-	inhibin beta E subunit	down	1	1	0	0	1
HMOX1	HMOX1D|HO-1|HSP32|bK286B10	heme oxygenase 1	down	1	1	0	0	1
ATP6AP1	16A|ATP6IP1|ATP6S1|Ac45|CF2|VATPS1|XAP-3|XAP3	ATPase H+ transporting accessory protein 1	down	1	1	0	0	1
GSN	ADF|AGEL	gelsolin	up	1	0	1	0	1
TPM2	AMCD1|DA1|DA2B|HEL-S-273|NEM4|TMSB	tropomyosin 2 (beta)	down	1	0	1	0	1
DUSP6	HH19|MKP3|PYST1	dual specificity phosphatase 6	up	1	1	0	0	1
DNM2	CMT2M|CMTDI1|CMTDIB|DI-CMTB|DYN2|DYNII|LCCS5	dynamin 2	up	1	0	1	0	1
CCND3	-	cyclin D3	down	1	0	1	0	1
NAE1	A-116A10.1|APPBP1|HPP1|ula-1	NEDD8 activating enzyme E1 subunit 1	down	1	0	1	0	1
INHBC	IHBC	inhibin beta C subunit	down	1	1	0	0	1
PDSS1	COQ1|COQ10D2|DPS|SPS|TPRT|TPT|TPT 1|hDPS1	prenyl (decaprenyl) diphosphate synthase, subunit 1	down	1	0	1	0	1
SGK3	CISK|SGK2|SGKL	serum/glucocorticoid regulated kinase family member 3	down	1	0	1	0	1
TKFC	DAK|NET45	triokinase and FMN cyclase	up	1	0	1	0	1
G6PD	G6PD1	glucose-6-phosphate dehydrogenase	down	1	0	1	0	1
PARD6G	PAR-6G|PAR6gamma	par-6 family cell polarity regulator gamma	down	1	0	1	0	1
WASF2	IMD2|SCAR2|WASF4|WAVE2|dJ393P12.2	WAS protein family member 2	up	1	0	1	0	1
SRD5A1	S5AR 1	steroid 5 alpha-reductase 1	down	1	1	0	0	1
HEPH	CPL	hephaestin	down	1	0	1	0	1
NUP54	-	nucleoporin 54	down	1	0	1	0	1
FCER2	BLAST-2|CD23|CD23A|CLEC4J|FCE2|IGEBF	Fc fragment of IgE receptor II	down	1	0	1	0	1
PRPS1	ARTS|CMTX5|DFN2|DFNX1|PPRibP|PRS-I|PRSI	phosphoribosyl pyrophosphate synthetase 1	up	1	1	0	0	1
IRAK1	IRAK|pelle	interleukin 1 receptor associated kinase 1	down	1	0	1	0	1
DDX58	RIG-I|RIGI|RLR-1|SGMRT2	DExD/H-box helicase 58	down	1	0	1	0	1
MLKL	hMLKL	mixed lineage kinase domain like pseudokinase	down	1	1	0	0	1
RSAD2	2510004L01Rik|cig33|cig5|vig1	radical S-adenosyl methionine domain containing 2	down	1	1	0	0	1
PGAM5	BXLBV68	PGAM family member 5, mitochondrial serine/threonine protein phosphatase	down	1	0	1	0	1
PRKAR1A	ACRDYS1|ADOHR|CAR|CNC|CNC1|PKR1|PPNAD1|PRKAR1|TSE1	protein kinase cAMP-dependent type I regulatory subunit alpha	up	1	1	0	0	1
ADI1	APL1|ARD|Fe-ARD|HMFT1638|MTCBP1|Ni-ARD|SIPL|mtnD	acireductone dioxygenase 1	up	1	0	1	0	1
GAS6	AXLLG|AXSF	growth arrest specific 6	down	1	1	0	0	1
MYL9	LC20|MLC-2C|MLC2|MRLC1|MYRL2	myosin light chain 9	up	1	0	1	0	1
GK	GK1|GKD	glycerol kinase	down	1	0	1	0	1
GBGT1	A3GALNT|FS|UNQ2513	globoside alpha-1,3-N-acetylgalactosaminyltransferase 1	down	1	0	1	0	1
SLC7A5	4F2LC|CD98|D16S469E|E16|LAT1|MPE16	solute carrier family 7 member 5	down	1	1	0	0	1
MAGI2	ACVRIP1|AIP-1|AIP1|ARIP1|MAGI-2|SSCAM	membrane associated guanylate kinase, WW and PDZ domain containing 2	down	1	1	0	0	1
BOC	CDON2	BOC cell adhesion associated, oncogene regulated	up	1	1	0	0	1
F2RL1	GPR11|PAR2	F2R like trypsin receptor 1	up	1	0	1	0	1
ISG15	G1P2|IFI15|IMD38|IP17|UCRP|hUCRP	ISG15 ubiquitin-like modifier	down	1	1	0	0	1
TOB1	APRO5|APRO6|PIG49|TOB|TROB|TROB1	transducer of ERBB2, 1	up	1	0	1	0	1
CYP46A1	CP46|CYP46	cytochrome P450 family 46 subfamily A member 1	up	1	1	0	0	1
TBC1D1	TBC|TBC1	TBC1 domain family member 1	up	1	0	1	0	1
HPSE	HPA|HPA1|HPR1|HPSE1|HSE1	heparanase	up	1	1	0	0	1
CYP27A1	CP27|CTX|CYP27	cytochrome P450 family 27 subfamily A member 1	down	1	0	1	0	1
FBXO43	EMI2|ERP1|FBX43	F-box protein 43	up	1	0	1	0	1
ST3GAL5	SATI|SIAT9|SIATGM3S|SPDRS|ST3GalV	ST3 beta-galactoside alpha-2,3-sialyltransferase 5	down	1	0	1	0	1
DUSP9	MKP-4|MKP4	dual specificity phosphatase 9	down	1	1	0	0	1
PANK1	PANK	pantothenate kinase 1	down	1	0	1	0	1
NUP62	IBSN|SNDI|p62	nucleoporin 62	down	1	1	0	0	1
SH2B3	IDDM20|LNK	SH2B adaptor protein 3	down	1	0	1	0	1
CAB39	CGI-66|MO25	calcium binding protein 39	down	1	1	0	0	1
SEC31A	ABP125|ABP130|HSPC275|HSPC334|SEC31L1	SEC31 homolog A, COPII coat complex component	up	1	1	0	0	1
MAGI1	AIP-3|AIP3|BAIAP1|BAP-1|BAP1|MAGI-1|Magi1d|TNRC19|WWP3	membrane associated guanylate kinase, WW and PDZ domain containing 1	down	1	1	0	0	1
RBKS	RBSK|RK	ribokinase	down	1	0	1	0	1
AACS	ACSF1|SUR-5	acetoacetyl-CoA synthetase	down	1	1	0	0	1
KYAT1	CCBL1|GTK|KAT1|KATI	kynurenine aminotransferase 1	down	1	0	1	0	1
KCNQ1	ATFB1|ATFB3|JLNS1|KCNA8|KCNA9|KVLQT1|Kv1.9|Kv7.1|LQT|LQT1|RWS|SQT2|WRS	potassium voltage-gated channel subfamily Q member 1	down	1	1	0	0	1
PCCA	-	propionyl-CoA carboxylase alpha subunit	down	1	1	0	0	1
STAR	STARD1	steroidogenic acute regulatory protein	down	1	0	1	0	1
DIAPH2	DIA|DIA2|DRF2|POF|POF2	diaphanous related formin 2	up	1	1	0	0	1
AMDHD2	CGI-14	amidohydrolase domain containing 2	down	1	1	0	0	1
ROBO3	HGPPS|HGPS|RBIG1|RIG1	roundabout guidance receptor 3	down	1	1	0	0	1
SRR	ILV1|ISO1	serine racemase	up	1	0	1	0	1
AVPR2	ADHR|DI1|DIR|DIR3|NDI|V2R	arginine vasopressin receptor 2	down	1	1	0	0	1
HSD17B7	PRAP|SDR37C1	hydroxysteroid 17-beta dehydrogenase 7	up	1	1	0	0	1
MRVI1	IRAG|JAW1L	murine retrovirus integration site 1 homolog	up	1	1	0	0	1
ITGAL	CD11A|LFA-1|LFA1A	integrin subunit alpha L	up	1	1	0	0	1
RPS6KA5	MSK1|MSPK1|RLPK	ribosomal protein S6 kinase A5	none	1	1	0	0	1
PRKAR1B	PRKAR1	protein kinase cAMP-dependent type I regulatory subunit beta	down	1	1	0	0	1
SH3GLB1	Bif-1|CGI-61|PPP1R70|dJ612B15.2	SH3 domain containing GRB2 like endophilin B1	down	1	1	0	0	1
TNFRSF13C	BAFF-R|BAFFR|BROMIX|CD268|CVID4|prolixin	TNF receptor superfamily member 13C	down	1	0	1	0	1
CAB39L	MO25-BETA|MO2L|bA103J18.3	calcium binding protein 39 like	none	1	1	0	0	1
INHBA	EDF|FRP	inhibin beta A subunit	down	1	1	0	0	1
ITGA11	HsT18964	integrin subunit alpha 11	up	1	1	0	0	1
UNC5B	UNC5H2|p53RDL1	unc-5 netrin receptor B	down	1	0	1	0	1
PTPRC	B220|CD45|CD45R|GP180|L-CA|LCA|LY5|T200	protein tyrosine phosphatase, receptor type C	none	1	1	0	0	1
CRLS1	C20orf155|CLS|CLS1|GCD10|dJ967N21.6	cardiolipin synthase 1	up	1	0	1	0	1
SCO2	CEMCOX1|MYP6|SCO1L	SCO2, cytochrome c oxidase assembly protein	down	1	0	1	0	1
HSPA1A	HEL-S-103|HSP70-1|HSP70-1A|HSP70.1|HSP70I|HSP72|HSPA1	heat shock protein family A (Hsp70) member 1A	up	1	1	0	0	1
SOCS2	CIS2|Cish2|SOCS-2|SSI-2|SSI2|STATI2	suppressor of cytokine signaling 2	down	1	1	0	0	1
HMGCL	HL	3-hydroxymethyl-3-methylglutaryl-CoA lyase	up	1	0	1	0	1
STRADA	LYK5|NY-BR-96|PMSE|STRAD|Stlk	STE20-related kinase adaptor alpha	up	1	1	0	0	1
RPE	RPE2-1	ribulose-5-phosphate-3-epimerase	up	1	1	0	0	1
B3GALNT1	B3GALT3|GLCT3|GLOB|Gb4Cer|P|P1|beta3Gal-T3|galT3	beta-1,3-N-acetylgalactosaminyltransferase 1 (globoside blood group)	down	1	1	0	0	1
AVPR1B	AVPR3	arginine vasopressin receptor 1B	down	1	1	0	0	1
MRC2	CD280|CLEC13E|ENDO180|UPARAP	mannose receptor C type 2	down	1	1	0	0	1
EFNB2	EPLG5|HTKL|Htk-L|LERK5	ephrin B2	down	1	1	0	0	1
PANK2	C20orf48|HARP|HSS|NBIA1|PKAN	pantothenate kinase 2	down	1	0	1	0	1
TNFSF13B	BAFF|BLYS|CD257|DTL|TALL-1|TALL1|THANK|TNFSF20|TNLG7A|ZTNF4	tumor necrosis factor superfamily member 13b	down	1	1	0	0	1
CD22	SIGLEC-2|SIGLEC2	CD22 molecule	down	1	0	1	0	1
THBS2	TSP2	thrombospondin 2	down	1	1	0	0	1
TPM4	HEL-S-108	tropomyosin 4	down	1	0	1	0	1
TLN2	ILWEQ	talin 2	down	1	1	0	0	1
ASNS	ASNSD|TS11	asparagine synthetase (glutamine-hydrolyzing)	down	1	1	0	0	1
HLA-B	AS|B-4901|HLAB	major histocompatibility complex, class I, B	down	1	0	1	0	1
GSPT2	ERF3B|GST2	G1 to S phase transition 2	up	1	1	0	0	1
SLC40A1	FPN1|HFE4|IREG1|MST079|MSTP079|MTP1|SLC11A3	solute carrier family 40 member 1	up	1	1	0	0	1
VMP1			down	1	0	1	0	1
RPEL1	-	ribulose-5-phosphate-3-epimerase like 1	down	1	1	0	0	1
AKT1S1	Lobe|PRAS40	AKT1 substrate 1	down	1	0	1	0	1
SEC13	D3S1231E|SEC13L1|SEC13R|npp-20	SEC13 homolog, nuclear pore and COPII coat complex component	down	1	1	0	0	1

## Sheet: Table S6
Table S6. The univariate and multivariate analysis of clinical factors in AML samples
Characteristics	Total(N)	HR(95% CI) Univariate analysis	P value Univariate analysis	HR(95% CI) Multivariate analysis	P value Multivariate analysis
Age	139
<= 60	78	Reference		Reference
> 60	61	3.321 (2.156 - 5.116)	< 0.001	3.346 (2.131 - 5.254)	< 0.001
WBC count(x10^9/L)	138
<= 20	74	Reference
> 20	64	1.156 (0.757 - 1.764)	0.503
Cytogenetic risk	137
Favorable&Intermediate/normal	106	Reference		Reference
Poor	31	1.803 (1.102 - 2.951)	0.019	1.519 (0.911 - 2.533)	0.109
ALKBH5	139
Low	70	Reference		Reference
High	69	1.549 (1.014 - 2.368)	0.043	1.788 (1.146 - 2.789)	0.010

## Sheet: Table S7
Table S7. The univariate and multivariate analysis of clinical factors in AML samples
Characteristics	Total(N)	HR(95% CI) Univariate analysis	P value Univariate analysis	HR(95% CI) Multivariate analysis	P value Multivariate analysis
Age	139
<= 60	78	Reference		Reference
> 60	61	3.321 (2.156 - 5.116)	< 0.001	3.738 (2.351 - 5.943)	< 0.001
WBC count(x10^9/L)	138
<= 20	74	Reference
> 20	64	1.156 (0.757 - 1.764)	0.503
Cytogenetic risk	137
Favorable&Intermediate/normal	106	Reference		Reference
Poor	31	1.803 (1.102 - 2.951)	0.019	1.501 (0.903 - 2.495)	0.117
ITPA	139
Low	73	Reference		Reference
High	66	1.879 (1.227 - 2.877)	0.004	2.444 (1.552 - 3.851)	< 0.001
